# Supplementary material for: Mitochondrial DNA markers reveal high genetic diversity and strong genetic differentiation in populations of Dendrolimus kikuchii Matsumura (Lepidoptera: Lasiocampidae)
Source: PLoS One. 2017 Jun 29;12(6):e0179706. doi: 10.1371/journal.pone.0179706 (PMC5491029; doi:10.1371/journal.pone.0179706)
Supplement: S1 Text — (TXT) [file pone.0179706.s001.txt]

LOCUS       Seq1                     646 bp    DNA     circular     24-MAY-2017
DEFINITION  Definition Line for Seq1.
ACCESSION   Seq1
VERSION
KEYWORDS    .
SOURCE      mitochondrion Dendrolimus kikuchii haplotype 1 (PE6) COI partial
            sequence; mitochondrial
  ORGANISM  Dendrolimus kikuchii haplotype 1 (PE6) COI partial sequence;
            mitochondrial
            Unclassified.
REFERENCE   1  (bases 1 to 646)
  AUTHORS   Men,Q.
  TITLE     Mitochondrial DNA Markers Reveal High Genetic Diversity and Strong
            Genetic Differentiation in Populations of Dendrolimus kikuchii
            Matsumura (Lepidoptera: Lasiocampidae)
  JOURNAL   Unpublished
REFERENCE   2  (bases 1 to 646)
  AUTHORS   Men,Q.
  TITLE     Direct Submission
  JOURNAL   Submitted (24-MAY-2017) School of life sciences, Anqing Normal
            University, Jixian North Road, Anqing, Anhui 246011, China
COMMENT     Bankit Comment: TAX: No, not new species/combinations.
            Bankit Comment: TOTAL # OF SEQS:31.
            Bankit Comment: TOTAL # OF SETS:31.
            
            ##Assembly-Data-START##
            Sequencing Technology :: Sanger dideoxy sequencing
            ##Assembly-Data-END##
FEATURES             Location/Qualifiers
     source          1..646
                     /organism="Dendrolimus kikuchii haplotype 1 (PE6) COI
                     partial sequence; mitochondrial"
                     /organelle="mitochondrion"
                     /mol_type="genomic DNA"
                     /host="pine tree"
                     /tissue_type="Muscle"
                     /country="China"
                     /identified_by="Qiulei Men"
     CDS             <1..>646
                     /note="Partial sequence; Protein defline: [Dendrolimus
                     kikuchii haplotype 1 (PE6) COI partial sequence;
                     mitochondrial]Definition Line for Seq1"
                     /codon_start=3
                     /transl_table=5
                     /product="cytochrome oxidase subunit 1"
                     /translation="WAGMVGTSLSLLIRAELGTPGSLIGDDQIYNTIVTAHAFIMIFF
                     MVMPIMIGGFGNWLVPLMLGAPDMAFPRMNNMSFWLLPPSLTLLISSSIVENGAGTGW
                     TVYPPLSANIAHSGSSVDLAIFSLHLAGISSILGAINFITTIINMRLNNMSFDQMPLF
                     VWAVGITAFLLLLSLPVLAGAITMLLTDRNLNTSFFDPAGGGDPILYQHLFWFFG"
BASE COUNT      192 a    102 c    101 g    251 t
ORIGIN      
        1 tttgagcagg aatagtaggg acatccttaa gattattaat ccgggctgaa ttaggtaccc
       61 ctggatcttt aattggagat gatcaaattt ataatactat tgttacagct catgctttca
      121 tcataatttt ttttatagtt ataccaatta taattggtgg atttggtaat tgattagtgc
      181 ctttaatatt aggagctcct gatatagcat tcccccgtat aaataatata agattttgat
      241 tattaccccc ctctcttacc ctattaattt caagaagaat cgtagaaaat ggagctggaa
      301 caggatgaac tgtttaccca cctttatcag ccaatattgc tcatagagga agttctgttg
      361 atttagctat cttttcactt catttagctg gaatttcatc tattttaggg gcaattaatt
      421 ttattacaac aatcattaat atacgattaa ataatatatc atttgatcaa atacctttat
      481 ttgtttgagc agtgggaatt actgcatttc tattattact atcattacct gttcttgctg
      541 gagcaattac catattactt actgatcgaa atttaaatac atcatttttt gatcctgctg
      601 gagggggaga tcctatttta tatcaacatt tattttgatt ttttgg
//
LOCUS       Seq2                     646 bp    DNA     circular     24-MAY-2017
DEFINITION  Definition Line for Seq2.
ACCESSION   Seq2
VERSION
KEYWORDS    .
SOURCE      mitochondrion Dendrolimus kikuchii haplotype 2 (PE23) COI partial
            sequence; mitochondrial
  ORGANISM  Dendrolimus kikuchii haplotype 2 (PE23) COI partial sequence;
            mitochondrial
            Unclassified.
REFERENCE   1  (bases 1 to 646)
  AUTHORS   Men,Q.
  TITLE     Mitochondrial DNA Markers Reveal High Genetic Diversity and Strong
            Genetic Differentiation in Populations of Dendrolimus kikuchii
            Matsumura (Lepidoptera: Lasiocampidae)
  JOURNAL   Unpublished
REFERENCE   2  (bases 1 to 646)
  AUTHORS   Men,Q.
  TITLE     Direct Submission
  JOURNAL   Submitted (24-MAY-2017) School of life sciences, Anqing Normal
            University, Jixian North Road, Anqing, Anhui 246011, China
COMMENT     Bankit Comment: TAX: No, not new species/combinations.
            Bankit Comment: TOTAL # OF SEQS:31.
            Bankit Comment: TOTAL # OF SETS:31.
            
            ##Assembly-Data-START##
            Sequencing Technology :: Sanger dideoxy sequencing
            ##Assembly-Data-END##
FEATURES             Location/Qualifiers
     source          1..646
                     /organism="Dendrolimus kikuchii haplotype 2 (PE23) COI
                     partial sequence; mitochondrial"
                     /organelle="mitochondrion"
                     /mol_type="genomic DNA"
                     /host="pine tree"
                     /tissue_type="Muscle"
                     /country="China"
                     /identified_by="Qiulei Men"
     CDS             <1..>646
                     /note="Partial sequence; Protein defline: [Dendrolimus
                     kikuchii haplotype 2 (PE23) COI partial sequence;
                     mitochondrial]Definition Line for Seq2"
                     /codon_start=3
                     /transl_table=5
                     /product="cytochrome oxidase subunit 1"
                     /translation="WAGMVGTSLSLLIRAELGTPGSLIGDDQIYNTIVTAHAFIMIFF
                     MVMPIMIGGFGNWLVPLMLGAPDMAFPRMNNMSFWLLPPSLTLLISSSIVENGAGTGW
                     TVYPPLSANIAHSGSSVDLAIFSLHLAGISSILGAINFITTIINMRLNNMSFDQMPLF
                     VWAVGITAFLLLLSLPVLAGAITMLLTDRNLNTSFFDPAGGGDPILYQHLFWFFG"
BASE COUNT      191 a    102 c    102 g    251 t
ORIGIN      
        1 tttgagcagg aatagtgggg acatccttaa gattattaat ccgggctgaa ttaggtaccc
       61 ctggatcttt aattggagat gatcaaattt ataatactat tgttacagct catgctttca
      121 tcataatttt ttttatagtt ataccaatta taattggtgg atttggtaat tgattagtgc
      181 ctttaatatt aggagctcct gatatagcat tcccccgtat aaataatata agattttgat
      241 tattaccccc ctctcttacc ctattaattt caagaagaat cgtagaaaat ggagctggaa
      301 caggatgaac tgtttaccca cctttatcag ccaatattgc tcatagagga agttctgttg
      361 atttagctat cttttcactt catttagctg gaatttcatc tattttaggg gcaattaatt
      421 ttattacaac aatcattaat atacgattaa ataatatatc atttgatcaa atacctttat
      481 ttgtttgagc agtgggaatt actgcatttc tattattact atcattacct gttcttgctg
      541 gagcaattac catattactt actgatcgaa atttaaatac atcatttttt gatcctgctg
      601 gagggggaga tcctatttta tatcaacatt tattttgatt ttttgg
//
LOCUS       Seq3                     646 bp    DNA     circular     24-MAY-2017
DEFINITION  Definition Line for Seq3.
ACCESSION   Seq3
VERSION
KEYWORDS    .
SOURCE      mitochondrion Dendrolimus kikuchii haplotype 3 (PE9) COI partial
            sequence; mitochondrial
  ORGANISM  Dendrolimus kikuchii haplotype 3 (PE9) COI partial sequence;
            mitochondrial
            Unclassified.
REFERENCE   1  (bases 1 to 646)
  AUTHORS   Men,Q.
  TITLE     Mitochondrial DNA Markers Reveal High Genetic Diversity and Strong
            Genetic Differentiation in Populations of Dendrolimus kikuchii
            Matsumura (Lepidoptera: Lasiocampidae)
  JOURNAL   Unpublished
REFERENCE   2  (bases 1 to 646)
  AUTHORS   Men,Q.
  TITLE     Direct Submission
  JOURNAL   Submitted (24-MAY-2017) School of life sciences, Anqing Normal
            University, Jixian North Road, Anqing, Anhui 246011, China
COMMENT     Bankit Comment: TAX: No, not new species/combinations.
            Bankit Comment: TOTAL # OF SEQS:31.
            Bankit Comment: TOTAL # OF SETS:31.
            
            ##Assembly-Data-START##
            Sequencing Technology :: Sanger dideoxy sequencing
            ##Assembly-Data-END##
FEATURES             Location/Qualifiers
     source          1..646
                     /organism="Dendrolimus kikuchii haplotype 3 (PE9) COI
                     partial sequence; mitochondrial"
                     /organelle="mitochondrion"
                     /mol_type="genomic DNA"
                     /host="pine tree"
                     /tissue_type="Muscle"
                     /country="China"
                     /identified_by="Qiulei Men"
     CDS             <1..>646
                     /note="Partial sequence; Protein defline: [Dendrolimus
                     kikuchii haplotype 3 (PE9) COI partial sequence;
                     mitochondrial]Definition Line for Seq3"
                     /codon_start=3
                     /transl_table=5
                     /product="cytochrome oxidase subunit 1"
                     /translation="WAGMVGTSLSLLIRAELGTPGSLIGDDQIYNTIVTAHAFIMIFF
                     MVMPIMIGGFGNWLVPLMLGAPDMAFPRMNNMSFWLLPPSLTLLISSSIVENGAGTGW
                     TVYPPLSANIAHSGSSVDLAIFSLHLAGISSILGAINFITTIINMRLNNMSFDQMPLF
                     VWAVGITAFLLLLSLPVLAGAITMLLTDRNLNTSFFDPAGGGDPILYQHLFWFFG"
BASE COUNT      191 a    102 c    102 g    251 t
ORIGIN      
        1 tttgagcagg aatagtaggg acatccttaa gattattaat ccgggctgaa ttaggtaccc
       61 ctggatcttt aattggagat gatcaaattt ataatactat tgttacagct catgctttca
      121 tcataatttt ttttatagtt ataccaatta taattggtgg atttggtaat tgattagtgc
      181 ctttaatatt aggagctcct gatatagcat tcccccgtat aaataatata agattttgat
      241 tgttaccccc ctctcttacc ctattaattt caagaagaat cgtagaaaat ggagctggaa
      301 caggatgaac tgtttaccca cctttatcag ccaatattgc tcatagagga agttctgttg
      361 atttagctat cttttcactt catttagctg gaatttcatc tattttaggg gcaattaatt
      421 ttattacaac aatcattaat atacgattaa ataatatatc atttgatcaa atacctttat
      481 ttgtttgagc agtgggaatt actgcatttc tattattact atcattacct gttcttgctg
      541 gagcaattac catattactt actgatcgaa atttaaatac atcatttttt gatcctgctg
      601 gagggggaga tcctatttta tatcaacatt tattttgatt ttttgg
//
LOCUS       Seq4                     646 bp    DNA     circular     24-MAY-2017
DEFINITION  Definition Line for Seq4.
ACCESSION   Seq4
VERSION
KEYWORDS    .
SOURCE      mitochondrion Dendrolimus kikuchii haplotype 4 (PE32) COI partial
            sequence; mitochondrial
  ORGANISM  Dendrolimus kikuchii haplotype 4 (PE32) COI partial sequence;
            mitochondrial
            Unclassified.
REFERENCE   1  (bases 1 to 646)
  AUTHORS   Men,Q.
  TITLE     Mitochondrial DNA Markers Reveal High Genetic Diversity and Strong
            Genetic Differentiation in Populations of Dendrolimus kikuchii
            Matsumura (Lepidoptera: Lasiocampidae)
  JOURNAL   Unpublished
REFERENCE   2  (bases 1 to 646)
  AUTHORS   Men,Q.
  TITLE     Direct Submission
  JOURNAL   Submitted (24-MAY-2017) School of life sciences, Anqing Normal
            University, Jixian North Road, Anqing, Anhui 246011, China
COMMENT     Bankit Comment: TAX: No, not new species/combinations.
            Bankit Comment: TOTAL # OF SEQS:31.
            Bankit Comment: TOTAL # OF SETS:31.
            
            ##Assembly-Data-START##
            Sequencing Technology :: Sanger dideoxy sequencing
            ##Assembly-Data-END##
FEATURES             Location/Qualifiers
     source          1..646
                     /organism="Dendrolimus kikuchii haplotype 4 (PE32) COI
                     partial sequence; mitochondrial"
                     /organelle="mitochondrion"
                     /mol_type="genomic DNA"
                     /host="pine tree"
                     /tissue_type="Muscle"
                     /country="China"
                     /identified_by="Qiulei Men"
     CDS             <1..>646
                     /note="Partial sequence; Protein defline: [Dendrolimus
                     kikuchii haplotype 4 (PE32) COI partial sequence;
                     mitochondrial]Definition Line for Seq4"
                     /codon_start=3
                     /transl_table=5
                     /product="cytochrome oxidase subunit 1"
                     /translation="WAGMVGTSLSLLIRAELGTPGSLIGDDQIYNTIVTAHAFIMIFF
                     MVMPIMIGGFGNWLVPLMLGAPDMAFPRMNNMSFWLLPPSLTLLISSSIVENGAGTGW
                     TVYPPLSANIAHSGSSVDLAIFSLHLAGISSILGAINFITTIINMRLNNMSFDQMPLF
                     IWAVGITAFLLLLSLPVLAGAITMLLTDRNLNTSFFDPAGGGDPILYQHLFWFFG"
BASE COUNT      192 a    102 c    101 g    251 t
ORIGIN      
        1 tttgagcagg aatagtaggg acatccttaa gattattaat ccgggctgaa ttaggtaccc
       61 ctggatcttt aattggagat gatcaaattt ataatactat tgttacagct catgctttca
      121 tcataatttt ttttatagtt ataccaatta taattggtgg atttggtaat tgattagtgc
      181 ctttaatatt aggagctcct gatatagcat tcccccgtat aaataatata agattttgat
      241 tgttaccccc ctctcttacc ctattaattt caagaagaat cgtagaaaat ggagctggaa
      301 caggatgaac tgtttaccca cctttatcag ccaatattgc tcatagagga agttctgttg
      361 atttagctat cttttcactt catttagctg gaatttcatc tattttaggg gcaattaatt
      421 ttattacaac aatcattaat atacgattaa ataatatatc atttgatcaa atacctttat
      481 ttatttgagc agtgggaatt actgcatttc tattattact atcattacct gttcttgctg
      541 gagcaattac catattactt actgatcgaa atttaaatac atcatttttt gatcctgctg
      601 gagggggaga tcctatttta tatcaacatt tattttgatt ttttgg
//
LOCUS       Seq5                     646 bp    DNA     circular     24-MAY-2017
DEFINITION  Definition Line for Seq5.
ACCESSION   Seq5
VERSION
KEYWORDS    .
SOURCE      mitochondrion Dendrolimus kikuchii haplotype 5 (PE27) COI partial
            sequence; mitochondrial
  ORGANISM  Dendrolimus kikuchii haplotype 5 (PE27) COI partial sequence;
            mitochondrial
            Unclassified.
REFERENCE   1  (bases 1 to 646)
  AUTHORS   Men,Q.
  TITLE     Mitochondrial DNA Markers Reveal High Genetic Diversity and Strong
            Genetic Differentiation in Populations of Dendrolimus kikuchii
            Matsumura (Lepidoptera: Lasiocampidae)
  JOURNAL   Unpublished
REFERENCE   2  (bases 1 to 646)
  AUTHORS   Men,Q.
  TITLE     Direct Submission
  JOURNAL   Submitted (24-MAY-2017) School of life sciences, Anqing Normal
            University, Jixian North Road, Anqing, Anhui 246011, China
COMMENT     Bankit Comment: TAX: No, not new species/combinations.
            Bankit Comment: TOTAL # OF SEQS:31.
            Bankit Comment: TOTAL # OF SETS:31.
            
            ##Assembly-Data-START##
            Sequencing Technology :: Sanger dideoxy sequencing
            ##Assembly-Data-END##
FEATURES             Location/Qualifiers
     source          1..646
                     /organism="Dendrolimus kikuchii haplotype 5 (PE27) COI
                     partial sequence; mitochondrial"
                     /organelle="mitochondrion"
                     /mol_type="genomic DNA"
                     /host="pine tree"
                     /tissue_type="Muscle"
                     /country="China"
                     /identified_by="Qiulei Men"
     CDS             <1..>646
                     /note="Partial sequence; Protein defline: [Dendrolimus
                     kikuchii haplotype 5 (PE27) COI partial sequence;
                     mitochondrial]Definition Line for Seq5"
                     /codon_start=3
                     /transl_table=5
                     /product="cytochrome oxidase subunit 1"
                     /translation="WAGMVGTSLSLLIRAELGTPGSLIGDDQIYNTIVTAHAFIMIFF
                     MVMPIMIGGFGNWLVPLMLGAPDMAFPRMNNMSFWLLPPSLTLLISSSIVENGAGTGW
                     TVYPPLSANIAHSGSSVDLAIFSLHLAGISSILGAINFITTIINMRLNNMSFDQMPLF
                     VWAVGITAFLLLLSLPVLAGAITMLLTDRNLNTSFFDPAGGGDPILYQHLFWFFG"
BASE COUNT      191 a    103 c    102 g    250 t
ORIGIN      
        1 tttgagcagg aatagtaggg acatccttaa gattattaat ccgggctgaa ttaggtaccc
       61 ctggatcttt aattggagat gatcaaattt ataatactat tgttacagct catgctttca
      121 tcataatttt ttttatagtt ataccaatta taattggtgg atttggtaat tgattagtgc
      181 ctttaatatt aggagctcct gatatagcat tcccccgtat aaataatata agattttgat
      241 tgttaccccc ctctcttacc ctattaattt caagaagaat cgtagaaaat ggagctggaa
      301 caggatgaac tgtttaccca cctttatcag ccaatattgc tcatagagga agttctgtcg
      361 atttagctat cttttcactt catttagctg gaatttcatc tattttaggg gcaattaatt
      421 ttattacaac aatcattaat atacgattaa ataatatatc atttgatcaa atacctttat
      481 ttgtttgagc agtgggaatt actgcatttc tattattact atcattacct gttcttgctg
      541 gagcaattac catattactt actgatcgaa atttaaatac atcatttttt gatcctgctg
      601 gagggggaga tcctatttta tatcaacatt tattttgatt ttttgg
//
LOCUS       Seq6                     646 bp    DNA     circular     24-MAY-2017
DEFINITION  Definition Line for Seq6.
ACCESSION   Seq6
VERSION
KEYWORDS    .
SOURCE      mitochondrion Dendrolimus kikuchii haplotype 6 (PE3) COI partial
            sequence; mitochondrial
  ORGANISM  Dendrolimus kikuchii haplotype 6 (PE3) COI partial sequence;
            mitochondrial
            Unclassified.
REFERENCE   1  (bases 1 to 646)
  AUTHORS   Men,Q.
  TITLE     Mitochondrial DNA Markers Reveal High Genetic Diversity and Strong
            Genetic Differentiation in Populations of Dendrolimus kikuchii
            Matsumura (Lepidoptera: Lasiocampidae)
  JOURNAL   Unpublished
REFERENCE   2  (bases 1 to 646)
  AUTHORS   Men,Q.
  TITLE     Direct Submission
  JOURNAL   Submitted (24-MAY-2017) School of life sciences, Anqing Normal
            University, Jixian North Road, Anqing, Anhui 246011, China
COMMENT     Bankit Comment: TAX: No, not new species/combinations.
            Bankit Comment: TOTAL # OF SEQS:31.
            Bankit Comment: TOTAL # OF SETS:31.
            
            ##Assembly-Data-START##
            Sequencing Technology :: Sanger dideoxy sequencing
            ##Assembly-Data-END##
FEATURES             Location/Qualifiers
     source          1..646
                     /organism="Dendrolimus kikuchii haplotype 6 (PE3) COI
                     partial sequence; mitochondrial"
                     /organelle="mitochondrion"
                     /mol_type="genomic DNA"
                     /host="pine tree"
                     /tissue_type="Muscle"
                     /country="China"
                     /identified_by="Qiulei Men"
     CDS             <1..>646
                     /note="Partial sequence; Protein defline: [Dendrolimus
                     kikuchii haplotype 6 (PE3) COI partial sequence;
                     mitochondrial]Definition Line for Seq6"
                     /codon_start=3
                     /transl_table=5
                     /product="cytochrome oxidase subunit 1"
                     /translation="WAGMVGTSLSLLIRAELGTPGSLIGDDQIYNTIVTAHAFIMIFF
                     MVMPIMIGGFGNWLVPLMLGAPDMAFPRMNNMSFWLLPPSLTLLISSSIVENGAGTGW
                     TVYPPLSANIAHSGSSVDLAIFSLHLAGISSILGAINFITTIINMRLNNMSFDQMPLF
                     VWAVGITAFLLLLSLPVLAGAITMLLTDRNLNTSFFDPAGGGDPILYQHLFWFFG"
BASE COUNT      192 a    102 c    102 g    250 t
ORIGIN      
        1 attgagcagg aatagtaggg acatccttaa gattattaat ccgggctgaa ttaggtaccc
       61 ctggatcttt aattggagat gatcaaattt ataatactat tgttacagct catgctttca
      121 tcataatttt ttttatagtt ataccaatta taattggtgg atttggtaat tgattagtgc
      181 ctttaatatt aggagctcct gatatagcat tcccccgtat aaataatata agattttgat
      241 tgttaccccc ctctcttacc ctattaattt caagaagaat cgtagaaaat ggagctggaa
      301 caggatgaac tgtttaccca cctttatcag ccaatattgc tcatagagga agttctgttg
      361 atttagctat cttttcactt catttagctg gaatttcatc tattttaggg gcaattaatt
      421 ttattacaac aatcattaat atacgattaa ataatatatc atttgatcaa atacctttat
      481 ttgtttgagc agtgggaatt actgcatttc tattattact atcattacct gttcttgctg
      541 gagcaattac catattactt actgatcgaa atttaaatac atcatttttt gatcctgctg
      601 gagggggaga tcctatttta tatcaacatt tattttgatt ttttgg
//
LOCUS       Seq7                     646 bp    DNA     circular     24-MAY-2017
DEFINITION  Definition Line for Seq7.
ACCESSION   Seq7
VERSION
KEYWORDS    .
SOURCE      mitochondrion Dendrolimus kikuchii haplotype 7 (PE5) COI partial
            sequence; mitochondrial
  ORGANISM  Dendrolimus kikuchii haplotype 7 (PE5) COI partial sequence;
            mitochondrial
            Unclassified.
REFERENCE   1  (bases 1 to 646)
  AUTHORS   Men,Q.
  TITLE     Mitochondrial DNA Markers Reveal High Genetic Diversity and Strong
            Genetic Differentiation in Populations of Dendrolimus kikuchii
            Matsumura (Lepidoptera: Lasiocampidae)
  JOURNAL   Unpublished
REFERENCE   2  (bases 1 to 646)
  AUTHORS   Men,Q.
  TITLE     Direct Submission
  JOURNAL   Submitted (24-MAY-2017) School of life sciences, Anqing Normal
            University, Jixian North Road, Anqing, Anhui 246011, China
COMMENT     Bankit Comment: TAX: No, not new species/combinations.
            Bankit Comment: TOTAL # OF SEQS:31.
            Bankit Comment: TOTAL # OF SETS:31.
            
            ##Assembly-Data-START##
            Sequencing Technology :: Sanger dideoxy sequencing
            ##Assembly-Data-END##
FEATURES             Location/Qualifiers
     source          1..646
                     /organism="Dendrolimus kikuchii haplotype 7 (PE5) COI
                     partial sequence; mitochondrial"
                     /organelle="mitochondrion"
                     /mol_type="genomic DNA"
                     /host="pine tree"
                     /tissue_type="Muscle"
                     /country="China"
                     /identified_by="Qiulei Men"
     CDS             <1..>646
                     /note="Partial sequence; Protein defline: [Dendrolimus
                     kikuchii haplotype 7 (PE5) COI partial sequence;
                     mitochondrial]Definition Line for Seq7"
                     /codon_start=3
                     /transl_table=5
                     /product="cytochrome oxidase subunit 1"
                     /translation="RAGMVGTSLSLLIRAELGTPGSLIGDDQIYNTIVTAHAFIMIFF
                     MVMPIMIGGFGNWLVPLMLGAPDMAFPRMNNMSFWLLPPSLTLLISSSIVENGAGTGW
                     TVYPPLSANIAHSGSSVDLAIFSLHLAGISSILGAINFITTIINMRLNNMSFDQMPLF
                     VWAVGITAFLLLLSLPVLAGAITMLLTDRNLNTSFFDPAGGGDPILYQHLFWFFG"
BASE COUNT      191 a    103 c    102 g    250 t
ORIGIN      
        1 ttcgagcagg aatagtaggg acatccttaa gattattaat ccgggctgaa ttaggtaccc
       61 ctggatcttt aattggagat gatcaaattt ataatactat tgttacagct catgctttca
      121 tcataatttt ttttatagtt ataccaatta taattggtgg atttggtaat tgattagtgc
      181 ctttaatatt aggagctcct gatatagcat tcccccgtat aaataatata agattttgat
      241 tgttaccccc ctctcttacc ctattaattt caagaagaat cgtagaaaat ggagctggaa
      301 caggatgaac tgtttaccca cctttatcag ccaatattgc tcatagagga agttctgttg
      361 atttagctat cttttcactt catttagctg gaatttcatc tattttaggg gcaattaatt
      421 ttattacaac aatcattaat atacgattaa ataatatatc atttgatcaa atacctttat
      481 ttgtttgagc agtgggaatt actgcatttc tattattact atcattacct gttcttgctg
      541 gagcaattac catattactt actgatcgaa atttaaatac atcatttttt gatcctgctg
      601 gagggggaga tcctatttta tatcaacatt tattttgatt ttttgg
//
LOCUS       Seq8                     646 bp    DNA     circular     24-MAY-2017
DEFINITION  Definition Line for Seq8.
ACCESSION   Seq8
VERSION
KEYWORDS    .
SOURCE      mitochondrion Dendrolimus kikuchii haplotype 8 (QDH6) COI partial
            sequence; mitochondrial
  ORGANISM  Dendrolimus kikuchii haplotype 8 (QDH6) COI partial sequence;
            mitochondrial
            Unclassified.
REFERENCE   1  (bases 1 to 646)
  AUTHORS   Men,Q.
  TITLE     Mitochondrial DNA Markers Reveal High Genetic Diversity and Strong
            Genetic Differentiation in Populations of Dendrolimus kikuchii
            Matsumura (Lepidoptera: Lasiocampidae)
  JOURNAL   Unpublished
REFERENCE   2  (bases 1 to 646)
  AUTHORS   Men,Q.
  TITLE     Direct Submission
  JOURNAL   Submitted (24-MAY-2017) School of life sciences, Anqing Normal
            University, Jixian North Road, Anqing, Anhui 246011, China
COMMENT     Bankit Comment: TAX: No, not new species/combinations.
            Bankit Comment: TOTAL # OF SEQS:31.
            Bankit Comment: TOTAL # OF SETS:31.
            
            ##Assembly-Data-START##
            Sequencing Technology :: Sanger dideoxy sequencing
            ##Assembly-Data-END##
FEATURES             Location/Qualifiers
     source          1..646
                     /organism="Dendrolimus kikuchii haplotype 8 (QDH6) COI
                     partial sequence; mitochondrial"
                     /organelle="mitochondrion"
                     /mol_type="genomic DNA"
                     /host="pine tree"
                     /tissue_type="Muscle"
                     /country="China"
                     /identified_by="Qiulei Men"
     CDS             <1..>646
                     /note="Partial sequence; Protein defline: [Dendrolimus
                     kikuchii haplotype 8 (QDH6) COI partial sequence;
                     mitochondrial]Definition Line for Seq8"
                     /codon_start=3
                     /transl_table=5
                     /product="cytochrome oxidase subunit 1"
                     /translation="WAGMVGTSLSLLIRAELGTPGSLIGDDQIYNTIVTAHAFIMIFF
                     MVMPIMIGGFGNWLVPLMLGAPDMAFPRMNNMSFWLLPPSLTLLISSSIVENGAGTGW
                     TVYPPLSANIAHSGSSVDLAIFSLHLAGISSILGAINFITTIINMRLNNMSFDQMPLF
                     VWAVGITAFLLLLSLPVLAGAITMLLTDRNLNTSFFDPAGGGDPILYQHLFWFFG"
BASE COUNT      193 a    107 c     99 g    247 t
ORIGIN      
        1 tttgagcagg aatagtagga acatctttaa gattactaat ccgagctgaa ttaggtaccc
       61 ctggatcttt aattggagac gatcaaattt ataacactat tgttacagct catgccttca
      121 ttataatttt ttttatagtt ataccaatta taattggtgg atttggtaat tgattagtgc
      181 ctttaatatt aggagcccct gatatagcat tcccccgtat aaataatata agattttgat
      241 tattaccccc ctctcttacc ctattaattt cgagaagaat cgtagaaaat ggagctggaa
      301 caggatgaac tgtttaccca cctttatcag ccaatattgc tcatagagga agttctgttg
      361 atttagctat tttttccctt catttagctg gaatttcatc tattttaggg gcaattaatt
      421 ttattacaac aatcattaat atacgattaa ataacatatc atttgatcaa atacctttat
      481 ttgtttgagc agtaggaatt actgcatttc tattattact atcattacct gttcttgctg
      541 gagcaattac catattactt actgatcgaa atttaaatac atcatttttt gatcctgctg
      601 ggggaggaga tcctatctta tatcaacatt tattttgatt ttttgg
//
LOCUS       Seq9                     646 bp    DNA     circular     24-MAY-2017
DEFINITION  Definition Line for Seq9.
ACCESSION   Seq9
VERSION
KEYWORDS    .
SOURCE      mitochondrion Dendrolimus kikuchii haplotype 9 (HS4) COI partial
            sequence; mitochondrial
  ORGANISM  Dendrolimus kikuchii haplotype 9 (HS4) COI partial sequence;
            mitochondrial
            Unclassified.
REFERENCE   1  (bases 1 to 646)
  AUTHORS   Men,Q.
  TITLE     Mitochondrial DNA Markers Reveal High Genetic Diversity and Strong
            Genetic Differentiation in Populations of Dendrolimus kikuchii
            Matsumura (Lepidoptera: Lasiocampidae)
  JOURNAL   Unpublished
REFERENCE   2  (bases 1 to 646)
  AUTHORS   Men,Q.
  TITLE     Direct Submission
  JOURNAL   Submitted (24-MAY-2017) School of life sciences, Anqing Normal
            University, Jixian North Road, Anqing, Anhui 246011, China
COMMENT     Bankit Comment: TAX: No, not new species/combinations.
            Bankit Comment: TOTAL # OF SEQS:31.
            Bankit Comment: TOTAL # OF SETS:31.
            
            ##Assembly-Data-START##
            Sequencing Technology :: Sanger dideoxy sequencing
            ##Assembly-Data-END##
FEATURES             Location/Qualifiers
     source          1..646
                     /organism="Dendrolimus kikuchii haplotype 9 (HS4) COI
                     partial sequence; mitochondrial"
                     /organelle="mitochondrion"
                     /mol_type="genomic DNA"
                     /host="pine tree"
                     /tissue_type="Muscle"
                     /country="China"
                     /identified_by="Qiulei Men"
     CDS             <1..>646
                     /note="Partial sequence; Protein defline: [Dendrolimus
                     kikuchii haplotype 9 (HS4) COI partial sequence;
                     mitochondrial]Definition Line for Seq9"
                     /codon_start=3
                     /transl_table=5
                     /product="cytochrome oxidase subunit 1"
                     /translation="WAGMVGTSLSLLIRAELGTPGSLIGDDQIYNTIVTAHAFIMIFF
                     MVMPIMIGGFGNWLVPLMLGAPDMAFPRMNNMSFWLLPPSLTLLISSSIVENGAGTGW
                     TVYPPLSANIAHSGSSVDLAIFSLHLAGISSILGAINFITTIINMRLNNMSFDQMPLF
                     VWAVGITAFLLLLSLPVLAGAITMLLTDRNLNTSFFDPAGGGDPILYQHLFWFFG"
BASE COUNT      193 a    107 c    100 g    246 t
ORIGIN      
        1 attgagcagg aatagtagga acatctttaa gattactaat ccgagctgaa ttaggtaccc
       61 ctggatcttt aattggagac gatcaaattt ataacactat tgttacagct catgccttca
      121 ttataatttt ttttatagtt ataccaatta taattggtgg atttggtaat tgattagtgc
      181 ctttaatatt aggagcccct gatatagcat tcccccgtat aaataatata agattttgat
      241 tattaccccc ctctcttacc ctattaattt cgagaagaat cgtagaaaat ggagctggaa
      301 caggatgaac tgtttaccca cctttatcag ccaatattgc tcatagagga agttctgttg
      361 atttagctat tttttccctt catttagctg gaatttcatc tattttaggg gcaattaatt
      421 ttattacaac aatcattaat atacgattaa ataacatatc atttgatcaa atacctttat
      481 ttgtttgagc ggtaggaatt actgcatttc tattattact atcattacct gttcttgctg
      541 gagcaattac catattactt actgatcgaa atttaaatac atcatttttt gatcctgctg
      601 ggggaggaga tcctatctta tatcaacatt tattttgatt ttttgg
//
LOCUS       Seq10                    646 bp    DNA     circular     24-MAY-2017
DEFINITION  Definition Line for Seq10.
ACCESSION   Seq10
VERSION
KEYWORDS    .
SOURCE      mitochondrion Dendrolimus kikuchii haplotype 10 (HS22) COI partial
            sequence; mitochondrial
  ORGANISM  Dendrolimus kikuchii haplotype 10 (HS22) COI partial sequence;
            mitochondrial
            Unclassified.
REFERENCE   1  (bases 1 to 646)
  AUTHORS   Men,Q.
  TITLE     Mitochondrial DNA Markers Reveal High Genetic Diversity and Strong
            Genetic Differentiation in Populations of Dendrolimus kikuchii
            Matsumura (Lepidoptera: Lasiocampidae)
  JOURNAL   Unpublished
REFERENCE   2  (bases 1 to 646)
  AUTHORS   Men,Q.
  TITLE     Direct Submission
  JOURNAL   Submitted (24-MAY-2017) School of life sciences, Anqing Normal
            University, Jixian North Road, Anqing, Anhui 246011, China
COMMENT     Bankit Comment: TAX: No, not new species/combinations.
            Bankit Comment: TOTAL # OF SEQS:31.
            Bankit Comment: TOTAL # OF SETS:31.
            
            ##Assembly-Data-START##
            Sequencing Technology :: Sanger dideoxy sequencing
            ##Assembly-Data-END##
FEATURES             Location/Qualifiers
     source          1..646
                     /organism="Dendrolimus kikuchii haplotype 10 (HS22) COI
                     partial sequence; mitochondrial"
                     /organelle="mitochondrion"
                     /mol_type="genomic DNA"
                     /host="pine tree"
                     /tissue_type="Muscle"
                     /country="China"
                     /identified_by="Qiulei Men"
     CDS             <1..>646
                     /note="Partial sequence; Protein defline: [Dendrolimus
                     kikuchii haplotype 10 (HS22) COI partial sequence;
                     mitochondrial]Definition Line for Seq10"
                     /codon_start=3
                     /transl_table=5
                     /product="cytochrome oxidase subunit 1"
                     /translation="WAGMVGTSLSLLIRAELGTPGSLIGDDQIYNTIVTAHAFIMIFF
                     MVMPIMIGGFGNWLVPLMLGAPDMAFPRMNNMSFWLLPPSLTLLISSSIVENGAGTGW
                     TVYPPLSANIAHSGSSVDLAIFSLHLAGISSILGAINFITTIINMRLNNMSFDQMPLF
                     VWAVGITAFLLLLSLPVLAGAITMLLTDRNLNTSFFDPAGGGDPILYQHLFWFFG"
BASE COUNT      192 a    106 c    100 g    248 t
ORIGIN      
        1 tttgagcagg aatagtagga acatctttaa gattactaat ccgagctgaa ttaggtactc
       61 ctggatcttt aattggagac gatcaaattt ataacactat tgttacagct catgccttca
      121 ttataatttt ttttatagtt ataccaatta taattggtgg atttggtaat tgattagtgc
      181 ctttaatatt aggagcccct gatatagcat tcccccgtat aaataatata agattttgat
      241 tattaccccc ctctcttacc ctattaattt cgagaagaat cgtagaaaat ggagctggaa
      301 caggatgaac tgtttaccca cctttatcag ccaatattgc tcatagagga agttctgttg
      361 atttagctat tttttccctt catttagctg gaatttcatc tattttaggg gcaattaatt
      421 ttattacaac aatcattaat atacgattaa ataacatatc atttgatcaa atacctttat
      481 ttgtttgagc ggtaggaatt actgcatttc tattattact atcattacct gttcttgctg
      541 gagcaattac catattactt actgatcgaa atttaaatac atcatttttt gatcctgctg
      601 ggggaggaga tcctatctta tatcaacatt tattttgatt ttttgg
//
LOCUS       Seq11                    646 bp    DNA     circular     24-MAY-2017
DEFINITION  Definition Line for Seq11.
ACCESSION   Seq11
VERSION
KEYWORDS    .
SOURCE      mitochondrion Dendrolimus kikuchii haplotype 11 (HS11) COI partial
            sequence; mitochondrial
  ORGANISM  Dendrolimus kikuchii haplotype 11 (HS11) COI partial sequence;
            mitochondrial
            Unclassified.
REFERENCE   1  (bases 1 to 646)
  AUTHORS   Men,Q.
  TITLE     Mitochondrial DNA Markers Reveal High Genetic Diversity and Strong
            Genetic Differentiation in Populations of Dendrolimus kikuchii
            Matsumura (Lepidoptera: Lasiocampidae)
  JOURNAL   Unpublished
REFERENCE   2  (bases 1 to 646)
  AUTHORS   Men,Q.
  TITLE     Direct Submission
  JOURNAL   Submitted (24-MAY-2017) School of life sciences, Anqing Normal
            University, Jixian North Road, Anqing, Anhui 246011, China
COMMENT     Bankit Comment: TAX: No, not new species/combinations.
            Bankit Comment: TOTAL # OF SEQS:31.
            Bankit Comment: TOTAL # OF SETS:31.
            
            ##Assembly-Data-START##
            Sequencing Technology :: Sanger dideoxy sequencing
            ##Assembly-Data-END##
FEATURES             Location/Qualifiers
     source          1..646
                     /organism="Dendrolimus kikuchii haplotype 11 (HS11) COI
                     partial sequence; mitochondrial"
                     /organelle="mitochondrion"
                     /mol_type="genomic DNA"
                     /host="pine tree"
                     /tissue_type="Muscle"
                     /country="China"
                     /identified_by="Qiulei Men"
     CDS             <1..>646
                     /note="Partial sequence; Protein defline: [Dendrolimus
                     kikuchii haplotype 11 (HS11) COI partial sequence;
                     mitochondrial]Definition Line for Seq11"
                     /codon_start=3
                     /transl_table=5
                     /product="cytochrome oxidase subunit 1"
                     /translation="WAGMVGTSLSLLIRAELGTPGSLIGDDQIYNTIVTAHAFIMIFF
                     MVMPIMIGGFGNWLVPLMLGAPDMAFPRMNNMSFWLLPPSLTLLISSSIVENGAGTGW
                     TVYPPLSANIAHSGSSVDLAIFSLHLAGISSILGAINFITTIINMRLNNMSFDQMPLF
                     VWAVGITAFLLLLSLPVLAGAITMLLTDRNLNTSFFDPAGGGDPILYQHLFWFFG"
BASE COUNT      192 a    106 c    100 g    248 t
ORIGIN      
        1 tttgagcagg aatagtagga acatctttaa gattactaat ccgagctgaa ttaggtaccc
       61 ctggatcttt aattggagac gatcaaattt ataatactat tgttacagct catgccttca
      121 ttataatttt ttttatagtt ataccaatta taattggtgg atttggtaat tgattagtgc
      181 ctttaatatt aggagcccct gatatagcat tcccccgtat aaataatata agattttgat
      241 tattaccccc ctctcttacc ctattaattt cgagaagaat cgtagaaaat ggagctggaa
      301 caggatgaac tgtttaccca cctttatcag ccaatattgc tcatagagga agttctgttg
      361 atttagctat tttttccctt catttagctg gaatttcatc tattttaggg gcaattaatt
      421 ttattacaac aatcattaat atacgattaa ataacatatc atttgatcaa atacctttat
      481 ttgtttgagc ggtaggaatt actgcatttc tattattact atcattacct gttcttgctg
      541 gagcaattac catattactt actgatcgaa atttaaatac atcatttttt gatcctgctg
      601 ggggaggaga tcctatctta tatcaacatt tattttgatt ttttgg
//
LOCUS       Seq12                    646 bp    DNA     circular     24-MAY-2017
DEFINITION  Definition Line for Seq12.
ACCESSION   Seq12
VERSION
KEYWORDS    .
SOURCE      mitochondrion Dendrolimus kikuchii haplotype 12 (HS6) COI partial
            sequence; mitochondrial
  ORGANISM  Dendrolimus kikuchii haplotype 12 (HS6) COI partial sequence;
            mitochondrial
            Unclassified.
REFERENCE   1  (bases 1 to 646)
  AUTHORS   Men,Q.
  TITLE     Mitochondrial DNA Markers Reveal High Genetic Diversity and Strong
            Genetic Differentiation in Populations of Dendrolimus kikuchii
            Matsumura (Lepidoptera: Lasiocampidae)
  JOURNAL   Unpublished
REFERENCE   2  (bases 1 to 646)
  AUTHORS   Men,Q.
  TITLE     Direct Submission
  JOURNAL   Submitted (24-MAY-2017) School of life sciences, Anqing Normal
            University, Jixian North Road, Anqing, Anhui 246011, China
COMMENT     Bankit Comment: TAX: No, not new species/combinations.
            Bankit Comment: TOTAL # OF SEQS:31.
            Bankit Comment: TOTAL # OF SETS:31.
            
            ##Assembly-Data-START##
            Sequencing Technology :: Sanger dideoxy sequencing
            ##Assembly-Data-END##
FEATURES             Location/Qualifiers
     source          1..646
                     /organism="Dendrolimus kikuchii haplotype 12 (HS6) COI
                     partial sequence; mitochondrial"
                     /organelle="mitochondrion"
                     /mol_type="genomic DNA"
                     /host="pine tree"
                     /tissue_type="Muscle"
                     /country="China"
                     /identified_by="Qiulei Men"
     CDS             <1..>646
                     /note="Partial sequence; Protein defline: [Dendrolimus
                     kikuchii haplotype 12 (HS6) COI partial sequence;
                     mitochondrial]Definition Line for Seq12"
                     /codon_start=3
                     /transl_table=5
                     /product="cytochrome oxidase subunit 1"
                     /translation="WAGMVGTSLSLLIRAELGTPGSLIGDDQIYNTIVTAHAFIMIFF
                     MVMPIMIGGFGNWLVPLMLGAPDMAFPRMNNMSFWLLPPSLTLLISSSIVENGAGTGW
                     TVYPPLSANIAHSGSSVDLAIFSLHLAGISSILGAINFITTIINMRLNNMSFDQMPLF
                     VWAVGITAFLLLLSLPVLAGAITMLLTDRNLNTSFFDPAGGGDPILYQHLFWFFG"
BASE COUNT      191 a    107 c    101 g    247 t
ORIGIN      
        1 tttgagcagg aatagtagga acatctttaa gattactaat ccgagctgaa ttaggtaccc
       61 ctggatcttt aattggagac gatcaaattt ataacactat tgttacagct catgccttca
      121 ttataatttt ttttatagtt ataccaatta taattggtgg atttggtaat tgattagtgc
      181 ctttaatatt aggagcccct gatatagcat tcccccgtat aaataatata agattttgat
      241 tattaccccc ctctcttacc ctattaattt cgagaagaat cgtagaaaat ggagctggaa
      301 caggatgaac tgtttaccca cctttatcag ccaatattgc tcatagagga agttctgttg
      361 atttagctat tttttccctt catttagctg gaatttcatc tattttaggg gcaattaatt
      421 ttattacaac aatcattaat atacgattaa ataacatatc atttgatcaa atacctttat
      481 ttgtttgagc ggtaggaatt actgcatttc tattattact atcattacct gttcttgctg
      541 gagcaattac catattactt actgatcgaa atttaaatac atcatttttt gatcctgctg
      601 gggggggaga tcctatctta tatcaacatt tattttgatt ttttgg
//
LOCUS       Seq13                    646 bp    DNA     circular     24-MAY-2017
DEFINITION  Definition Line for Seq13.
ACCESSION   Seq13
VERSION
KEYWORDS    .
SOURCE      mitochondrion Dendrolimus kikuchii haplotype 13 (TP7) COI partial
            sequence; mitochondrial
  ORGANISM  Dendrolimus kikuchii haplotype 13 (TP7) COI partial sequence;
            mitochondrial
            Unclassified.
REFERENCE   1  (bases 1 to 646)
  AUTHORS   Men,Q.
  TITLE     Mitochondrial DNA Markers Reveal High Genetic Diversity and Strong
            Genetic Differentiation in Populations of Dendrolimus kikuchii
            Matsumura (Lepidoptera: Lasiocampidae)
  JOURNAL   Unpublished
REFERENCE   2  (bases 1 to 646)
  AUTHORS   Men,Q.
  TITLE     Direct Submission
  JOURNAL   Submitted (24-MAY-2017) School of life sciences, Anqing Normal
            University, Jixian North Road, Anqing, Anhui 246011, China
COMMENT     Bankit Comment: TAX: No, not new species/combinations.
            Bankit Comment: TOTAL # OF SEQS:31.
            Bankit Comment: TOTAL # OF SETS:31.
            
            ##Assembly-Data-START##
            Sequencing Technology :: Sanger dideoxy sequencing
            ##Assembly-Data-END##
FEATURES             Location/Qualifiers
     source          1..646
                     /organism="Dendrolimus kikuchii haplotype 13 (TP7) COI
                     partial sequence; mitochondrial"
                     /organelle="mitochondrion"
                     /mol_type="genomic DNA"
                     /host="pine tree"
                     /tissue_type="Muscle"
                     /country="China"
                     /identified_by="Qiulei Men"
     CDS             <1..>646
                     /note="Partial sequence; Protein defline: [Dendrolimus
                     kikuchii haplotype 13 (TP7) COI partial sequence;
                     mitochondrial]Definition Line for Seq13"
                     /codon_start=3
                     /transl_table=5
                     /product="cytochrome oxidase subunit 1"
                     /translation="WAGMVGTSLSLLIRAELGTPGSLIGDDQIYNTIVTAHAFIMIFF
                     MVMPIMIGGFGNWLVPLMLGAPDMAFPRMNNMSFWLLPPSLTLLISSSIVENGAGTGW
                     TVYPPLSANIAHSGSSVDLAIFSLHLAGISSILGAINFITTIINMRLNNMSFDQMPLF
                     VWAVGITAFLLLLSLPVLAGAITMLLTDRNLNTSFFDPAGGGDPILYQHLFWFFG"
BASE COUNT      192 a    107 c    100 g    247 t
ORIGIN      
        1 tttgagcagg aatagtagga acatctttaa gattactaat ccgagctgaa ttaggtaccc
       61 ctggatcttt aattggagac gatcaaattt ataacactat tgttacagct catgccttca
      121 ttataatttt ttttatagtt ataccaatta taattggtgg atttggtaat tgattagtgc
      181 ctttaatatt aggagcccct gatatagcat tcccccgtat aaataatata agattttgat
      241 tattaccccc ctctcttacc ctattaattt cgagaagaat cgtagaaaat ggagctggaa
      301 caggatgaac tgtttaccca cctttatcag ccaatattgc tcatagagga agttctgttg
      361 atttagctat tttttccctt catttagctg gaatttcatc tattttaggg gcaattaatt
      421 ttattacaac aatcattaat atacgattaa ataacatatc atttgatcaa atacctttat
      481 ttgtttgagc ggtaggaatt actgcatttc tattattact atcattacct gttcttgctg
      541 gagcaattac catattactt actgatcgaa atttaaatac atcatttttt gatcctgctg
      601 ggggaggaga tcctatctta tatcaacatt tattttgatt ttttgg
//
LOCUS       Seq14                    646 bp    DNA     circular     24-MAY-2017
DEFINITION  Definition Line for Seq14.
ACCESSION   Seq14
VERSION
KEYWORDS    .
SOURCE      mitochondrion Dendrolimus kikuchii haplotype 14 (HS1) COI partial
            sequence; mitochondrial
  ORGANISM  Dendrolimus kikuchii haplotype 14 (HS1) COI partial sequence;
            mitochondrial
            Unclassified.
REFERENCE   1  (bases 1 to 646)
  AUTHORS   Men,Q.
  TITLE     Mitochondrial DNA Markers Reveal High Genetic Diversity and Strong
            Genetic Differentiation in Populations of Dendrolimus kikuchii
            Matsumura (Lepidoptera: Lasiocampidae)
  JOURNAL   Unpublished
REFERENCE   2  (bases 1 to 646)
  AUTHORS   Men,Q.
  TITLE     Direct Submission
  JOURNAL   Submitted (24-MAY-2017) School of life sciences, Anqing Normal
            University, Jixian North Road, Anqing, Anhui 246011, China
COMMENT     Bankit Comment: TAX: No, not new species/combinations.
            Bankit Comment: TOTAL # OF SEQS:31.
            Bankit Comment: TOTAL # OF SETS:31.
            
            ##Assembly-Data-START##
            Sequencing Technology :: Sanger dideoxy sequencing
            ##Assembly-Data-END##
FEATURES             Location/Qualifiers
     source          1..646
                     /organism="Dendrolimus kikuchii haplotype 14 (HS1) COI
                     partial sequence; mitochondrial"
                     /organelle="mitochondrion"
                     /mol_type="genomic DNA"
                     /host="pine tree"
                     /tissue_type="Muscle"
                     /country="China"
                     /identified_by="Qiulei Men"
     CDS             <1..>646
                     /note="Partial sequence; Protein defline: [Dendrolimus
                     kikuchii haplotype 14 (HS1) COI partial sequence;
                     mitochondrial]Definition Line for Seq14"
                     /codon_start=3
                     /transl_table=5
                     /product="cytochrome oxidase subunit 1"
                     /translation="RAGMVGTSLSLLIRAELGTPGSLIGDDQIYNTIVTAHAFIMIFF
                     MVMPIMIGGFGNWLVPLMLGAPDMAFPRMNNMSFWLLPPSLTLLISSSIVENGAGTGW
                     TVYPPLSANIAHSGSSVDLAIFSLHLAGISSILGAINFITTIINMRLNNMSFDQMPLF
                     VWAVGITAFLLLLSLPVLAGAITMLLTDRNLNTSFFDPAGGGDPILYQHLFWFFG"
BASE COUNT      192 a    108 c    100 g    246 t
ORIGIN      
        1 ttcgagcagg aatagtagga acatctttaa gattactaat ccgagctgaa ttaggtaccc
       61 ctggatcttt aattggagac gatcaaattt ataacactat tgttacagct catgccttca
      121 ttataatttt ttttatagtt ataccaatta taattggtgg atttggtaat tgattagtgc
      181 ctttaatatt aggagcccct gatatagcat tcccccgtat aaataatata agattttgat
      241 tattaccccc ctctcttacc ctattaattt cgagaagaat cgtagaaaat ggagctggaa
      301 caggatgaac tgtttaccca cctttatcag ccaatattgc tcatagagga agttctgttg
      361 atttagctat tttttccctt catttagctg gaatttcatc tattttaggg gcaattaatt
      421 ttattacaac aatcattaat atacgattaa ataacatatc atttgatcaa atacctttat
      481 ttgtttgagc ggtaggaatt actgcatttc tattattact atcattacct gttcttgctg
      541 gagcaattac catattactt actgatcgaa atttaaatac atcatttttt gatcctgctg
      601 ggggaggaga tcctatctta tatcaacatt tattttgatt ttttgg
//
LOCUS       Seq15                    646 bp    DNA     circular     24-MAY-2017
DEFINITION  Definition Line for Seq15.
ACCESSION   Seq15
VERSION
KEYWORDS    .
SOURCE      mitochondrion Dendrolimus kikuchii haplotype 15QDH4COI partial
            sequence; mitochondrial
  ORGANISM  Dendrolimus kikuchii haplotype 15QDH4COI partial sequence;
            mitochondrial
            Unclassified.
REFERENCE   1  (bases 1 to 646)
  AUTHORS   Men,Q.
  TITLE     Mitochondrial DNA Markers Reveal High Genetic Diversity and Strong
            Genetic Differentiation in Populations of Dendrolimus kikuchii
            Matsumura (Lepidoptera: Lasiocampidae)
  JOURNAL   Unpublished
REFERENCE   2  (bases 1 to 646)
  AUTHORS   Men,Q.
  TITLE     Direct Submission
  JOURNAL   Submitted (24-MAY-2017) School of life sciences, Anqing Normal
            University, Jixian North Road, Anqing, Anhui 246011, China
COMMENT     Bankit Comment: TAX: No, not new species/combinations.
            Bankit Comment: TOTAL # OF SEQS:31.
            Bankit Comment: TOTAL # OF SETS:31.
            
            ##Assembly-Data-START##
            Sequencing Technology :: Sanger dideoxy sequencing
            ##Assembly-Data-END##
FEATURES             Location/Qualifiers
     source          1..646
                     /organism="Dendrolimus kikuchii haplotype 15QDH4COI
                     partial sequence; mitochondrial"
                     /organelle="mitochondrion"
                     /mol_type="genomic DNA"
                     /host="pine tree"
                     /tissue_type="Muscle"
                     /country="China"
                     /identified_by="Qiulei Men"
     CDS             <1..>646
                     /note="Partial sequence; Protein defline: [Dendrolimus
                     kikuchii haplotype 15QDH4COI partial sequence;
                     mitochondrial]Definition Line for Seq15"
                     /codon_start=3
                     /transl_table=5
                     /product="cytochrome oxidase subunit 1"
                     /translation="WAGMVGTSLSLLIRAELGTPGSLIGDDQIYNTIVTAHAFIMIFF
                     MVMPIMIGGFGNWLVPLMLGAPDMAFPRMNNMSFWLLPPSLTLLISSSIVENGAGTGW
                     TVYPPLSANIAHSGSSVDLAIFSLHLAGISSILGAINFITTIINMRLNNMSFDQMPLF
                     VWAVGITAFLLLLSLPVLAGAITMLLTDRNLNTSFFDPAGGGDPILYQHLFWFFG"
BASE COUNT      193 a    107 c     99 g    247 t
ORIGIN      
        1 tttgagcagg aatagtagga acatctttaa gattactaat ccgagctgaa ttaggtaccc
       61 ctggatcttt aattggagac gatcaaattt ataacactat tgttacagct catgccttca
      121 ttataatttt ttttatagtt ataccaatta taattggtgg atttggtaat tgattagtac
      181 ctttaatatt aggagcccct gatatagcat tcccccgtat aaataatata agattttgat
      241 tattaccccc ctctcttacc ctattaattt cgagaagaat cgtagaaaat ggagctggaa
      301 caggatgaac tgtttaccca cctttatcag ccaatattgc tcatagagga agttctgttg
      361 atttagctat tttttccctt catttagctg gaatttcatc tattttaggg gcaattaatt
      421 ttattacaac aatcattaat atacgattaa ataacatatc atttgatcaa atacctttat
      481 ttgtttgagc ggtaggaatt actgcatttc tattattact atcattacct gttcttgctg
      541 gagcaattac catattactt actgatcgaa atttaaatac atcatttttt gatcctgctg
      601 ggggaggaga tcctatctta tatcaacatt tattttgatt ttttgg
//
LOCUS       Seq16                    646 bp    DNA     circular     24-MAY-2017
DEFINITION  Definition Line for Seq16.
ACCESSION   Seq16
VERSION
KEYWORDS    .
SOURCE      mitochondrion Dendrolimus kikuchii haplotype 16 (HS21) COI partial
            sequence; mitochondrial
  ORGANISM  Dendrolimus kikuchii haplotype 16 (HS21) COI partial sequence;
            mitochondrial
            Unclassified.
REFERENCE   1  (bases 1 to 646)
  AUTHORS   Men,Q.
  TITLE     Mitochondrial DNA Markers Reveal High Genetic Diversity and Strong
            Genetic Differentiation in Populations of Dendrolimus kikuchii
            Matsumura (Lepidoptera: Lasiocampidae)
  JOURNAL   Unpublished
REFERENCE   2  (bases 1 to 646)
  AUTHORS   Men,Q.
  TITLE     Direct Submission
  JOURNAL   Submitted (24-MAY-2017) School of life sciences, Anqing Normal
            University, Jixian North Road, Anqing, Anhui 246011, China
COMMENT     Bankit Comment: TAX: No, not new species/combinations.
            Bankit Comment: TOTAL # OF SEQS:31.
            Bankit Comment: TOTAL # OF SETS:31.
            
            ##Assembly-Data-START##
            Sequencing Technology :: Sanger dideoxy sequencing
            ##Assembly-Data-END##
FEATURES             Location/Qualifiers
     source          1..646
                     /organism="Dendrolimus kikuchii haplotype 16 (HS21) COI
                     partial sequence; mitochondrial"
                     /organelle="mitochondrion"
                     /mol_type="genomic DNA"
                     /host="pine tree"
                     /tissue_type="Muscle"
                     /country="China"
                     /identified_by="Qiulei Men"
     CDS             <1..>646
                     /note="Partial sequence; Protein defline: [Dendrolimus
                     kikuchii haplotype 16 (HS21) COI partial sequence;
                     mitochondrial]Definition Line for Seq16"
                     /codon_start=3
                     /transl_table=5
                     /product="cytochrome oxidase subunit 1"
                     /translation="WAGMVGTSLSLLIRAELGTPGSLIGDDQIYNTIVTAHAFIMIFF
                     MVMPIMIGGFGNWLVPLMLGAPDMAFPRMNNMSFWLLPPSLTLLISSSIVENGAGTGW
                     TVYPPLSANIAHSGSSVDLAIFSLHLAGISSILGAINFITTIINMRLNNMSFDQMPLF
                     VWAVGITAFLLLLSLPVLAGAITMLLTDRNLNTSFFDPAGGGDPILYQHLFWFFG"
BASE COUNT      193 a    108 c     99 g    246 t
ORIGIN      
        1 tttgagcagg aatagtagga acatctttaa gattactaat ccgagctgaa ttaggtaccc
       61 ctggatcttt aattggagac gatcaaattt ataacactat tgttacagct catgccttca
      121 ttataatttt ttttatagtt ataccaatta taattggtgg atttggtaat tgattagtgc
      181 ctttaatatt aggagcccct gatatagcat tcccccgtat aaataatata agattttgat
      241 tattaccccc ctctcttacc ctattaattt cgagaagaat cgtagaaaat ggagctggaa
      301 caggatgaac tgtttaccca cctttatcag ccaatattgc tcatagagga agttctgttg
      361 atttagctat tttttccctt catttagctg gaatttcatc tattttaggg gcaattaatt
      421 ttattacaac aatcattaat atacgattaa ataacatatc atttgatcaa atacctttat
      481 ttgtttgagc ggtaggaatt accgcatttc tattattact atcattacct gttcttgctg
      541 gagcaattac catattactt actgatcgaa atttaaatac atcatttttt gatcctgctg
      601 gaggaggaga tcctatctta tatcaacatt tattttgatt ttttgg
//
LOCUS       Seq17                    646 bp    DNA     circular     24-MAY-2017
DEFINITION  Definition Line for Seq17.
ACCESSION   Seq17
VERSION
KEYWORDS    .
SOURCE      mitochondrion Dendrolimus kikuchii haplotype 17 (HS15) COI partial
            sequence; mitochondrial
  ORGANISM  Dendrolimus kikuchii haplotype 17 (HS15) COI partial sequence;
            mitochondrial
            Unclassified.
REFERENCE   1  (bases 1 to 646)
  AUTHORS   Men,Q.
  TITLE     Mitochondrial DNA Markers Reveal High Genetic Diversity and Strong
            Genetic Differentiation in Populations of Dendrolimus kikuchii
            Matsumura (Lepidoptera: Lasiocampidae)
  JOURNAL   Unpublished
REFERENCE   2  (bases 1 to 646)
  AUTHORS   Men,Q.
  TITLE     Direct Submission
  JOURNAL   Submitted (24-MAY-2017) School of life sciences, Anqing Normal
            University, Jixian North Road, Anqing, Anhui 246011, China
COMMENT     Bankit Comment: TAX: No, not new species/combinations.
            Bankit Comment: TOTAL # OF SEQS:31.
            Bankit Comment: TOTAL # OF SETS:31.
            
            ##Assembly-Data-START##
            Sequencing Technology :: Sanger dideoxy sequencing
            ##Assembly-Data-END##
FEATURES             Location/Qualifiers
     source          1..646
                     /organism="Dendrolimus kikuchii haplotype 17 (HS15) COI
                     partial sequence; mitochondrial"
                     /organelle="mitochondrion"
                     /mol_type="genomic DNA"
                     /host="pine tree"
                     /tissue_type="Muscle"
                     /country="China"
                     /identified_by="Qiulei Men"
     CDS             <1..>646
                     /note="Partial sequence; Protein defline: [Dendrolimus
                     kikuchii haplotype 17 (HS11) COI partial sequence;
                     mitochondrial]Definition Line for Seq17"
                     /codon_start=3
                     /transl_table=5
                     /product="cytochrome oxidase subunit 1"
                     /translation="RAGMVGTSLSLLIRAELGTPGSLIGDDQIYNTIVTAHAFIMIFF
                     MVMPIMIGGFGNWLVPLMLGAPDMAFPRMNNMSFWLLPPSLTLLISSSIVENGAGTGW
                     TVYPPLSANIAHSGSSVDLAIFSLHLAGISSILGAINFITTIINMRLNNMSFDQMPLF
                     VWAVGITAFLLLLSLPVLAGAITMLLTDRNLNTSFFDPAGGGDPILYQHLFWFFG"
BASE COUNT      192 a    107 c    100 g    247 t
ORIGIN      
        1 tttgagcagg aatagtagga acatctttaa gattactaat ccgagctgaa ttaggtaccc
       61 ccggatcttt aattggagac gatcaaattt ataacactat tgttacagct catgccttca
      121 ttataatttt ttttatagtt ataccaatta taattggtgg atttggtaat tgattagtgc
      181 ctttaatatt aggagcccct gatatagcat tcccccgtat aaataatata agattttgat
      241 tattacctcc ctctcttacc ctattaattt cgagaagaat cgtagaaaat ggagctggaa
      301 caggatgaac tgtttaccca cctttatcag ccaatattgc tcatagagga agttctgttg
      361 atttagctat tttttccctt catttagctg gaatttcatc tattttaggg gcaattaatt
      421 ttattacaac aatcattaat atacgattaa ataacatatc atttgatcaa atacctttat
      481 ttgtttgagc ggtaggaatt actgcatttc tattattact atcattacct gttcttgctg
      541 gagcaattac catattactt actgatcgaa atttaaatac atcatttttt gatcctgctg
      601 ggggaggaga tcctatctta tatcaacatt tattttgatt ttttgg
//
LOCUS       Seq18                    646 bp    DNA     circular     24-MAY-2017
DEFINITION  Definition Line for Seq18.
ACCESSION   Seq18
VERSION
KEYWORDS    .
SOURCE      mitochondrion Dendrolimus kikuchii haplotype 18 (QDH7) COI partial
            sequence; mitochondrial
  ORGANISM  Dendrolimus kikuchii haplotype 18 (QDH7) COI partial sequence;
            mitochondrial
            Unclassified.
REFERENCE   1  (bases 1 to 646)
  AUTHORS   Men,Q.
  TITLE     Mitochondrial DNA Markers Reveal High Genetic Diversity and Strong
            Genetic Differentiation in Populations of Dendrolimus kikuchii
            Matsumura (Lepidoptera: Lasiocampidae)
  JOURNAL   Unpublished
REFERENCE   2  (bases 1 to 646)
  AUTHORS   Men,Q.
  TITLE     Direct Submission
  JOURNAL   Submitted (24-MAY-2017) School of life sciences, Anqing Normal
            University, Jixian North Road, Anqing, Anhui 246011, China
COMMENT     Bankit Comment: TAX: No, not new species/combinations.
            Bankit Comment: TOTAL # OF SEQS:31.
            Bankit Comment: TOTAL # OF SETS:31.
            
            ##Assembly-Data-START##
            Sequencing Technology :: Sanger dideoxy sequencing
            ##Assembly-Data-END##
FEATURES             Location/Qualifiers
     source          1..646
                     /organism="Dendrolimus kikuchii haplotype 18 (QDH7) COI
                     partial sequence; mitochondrial"
                     /organelle="mitochondrion"
                     /mol_type="genomic DNA"
                     /host="pine tree"
                     /tissue_type="Muscle"
                     /country="China"
                     /identified_by="Qiulei Men"
     CDS             <1..>646
                     /note="Partial sequence; Protein defline: [Dendrolimus
                     kikuchii haplotype 18 (QDH7) COI partial sequence;
                     mitochondrial]Definition Line for Seq18"
                     /codon_start=3
                     /transl_table=5
                     /product="cytochrome oxidase subunit 1"
                     /translation="WAGMVGTSLSLLIRAELGTPGSLIGDDQIYNTIVTAHAFIMIFF
                     MVMPIMIGGFGNWLVPLMLGAPDMAFPRMNNMSFWLLPPSLTLLISSSIVENGAGTGW
                     TVYPPLSANIAHSGSSVDLAIFSLHLAGISSILGAINFITTIINMRLNNMSFDQMPLF
                     VWAVGITAFLLLLSLPVLAGAITMLLTDRNLNTSFFDPAGGGDPILYQHLFWFFG"
BASE COUNT      192 a    108 c    100 g    246 t
ORIGIN      
        1 tttgagcagg aatagtagga acatctttaa gattactaat ccgagctgaa ttaggtaccc
       61 ccggatcttt aattggagac gatcaaattt ataacactat tgttacagct catgccttca
      121 ttataatttt ttttatagtt ataccaatta taattggtgg atttggtaat tgattagtgc
      181 ctttaatatt aggagcccct gatatagcat tcccccgtat aaataatata agattttgat
      241 tattaccccc ctctcttacc ctattaattt cgagaagaat cgtagaaaat ggagctggaa
      301 caggatgaac tgtttaccca cctttatcag ccaatattgc tcatagagga agttctgttg
      361 atttagctat tttttccctt catttagctg gaatttcatc tattttaggg gcaattaatt
      421 ttattacaac aatcattaat atacgattaa ataacatatc atttgatcaa atacctttat
      481 ttgtttgagc ggtaggaatt actgcatttc tattattact atcattacct gttcttgctg
      541 gagcaattac catattactt actgatcgaa atttaaatac atcatttttt gatcctgctg
      601 ggggaggaga tcctatctta tatcaacatt tattttgatt ttttgg
//
LOCUS       Seq19                    646 bp    DNA     circular     24-MAY-2017
DEFINITION  Definition Line for Seq19.
ACCESSION   Seq19
VERSION
KEYWORDS    .
SOURCE      mitochondrion Dendrolimus kikuchii haplotype 19 (GZ7) COI partial
            sequence; mitochondrial
  ORGANISM  Dendrolimus kikuchii haplotype 19 (GZ7) COI partial sequence;
            mitochondrial
            Unclassified.
REFERENCE   1  (bases 1 to 646)
  AUTHORS   Men,Q.
  TITLE     Mitochondrial DNA Markers Reveal High Genetic Diversity and Strong
            Genetic Differentiation in Populations of Dendrolimus kikuchii
            Matsumura (Lepidoptera: Lasiocampidae)
  JOURNAL   Unpublished
REFERENCE   2  (bases 1 to 646)
  AUTHORS   Men,Q.
  TITLE     Direct Submission
  JOURNAL   Submitted (24-MAY-2017) School of life sciences, Anqing Normal
            University, Jixian North Road, Anqing, Anhui 246011, China
COMMENT     Bankit Comment: TAX: No, not new species/combinations.
            Bankit Comment: TOTAL # OF SEQS:31.
            Bankit Comment: TOTAL # OF SETS:31.
            
            ##Assembly-Data-START##
            Sequencing Technology :: Sanger dideoxy sequencing
            ##Assembly-Data-END##
FEATURES             Location/Qualifiers
     source          1..646
                     /organism="Dendrolimus kikuchii haplotype 19 (GZ7) COI
                     partial sequence; mitochondrial"
                     /organelle="mitochondrion"
                     /mol_type="genomic DNA"
                     /host="pine tree"
                     /tissue_type="Muscle"
                     /country="China"
                     /identified_by="Qiulei Men"
     CDS             <1..>646
                     /note="Partial sequence; Protein defline: [Dendrolimus
                     kikuchii haplotype 19 (GZ7) COI partial sequence;
                     mitochondrial]Definition Line for Seq19"
                     /codon_start=3
                     /transl_table=5
                     /product="cytochrome oxidase subunit 1"
                     /translation="WAGMVGTSLSLLIRAELGTPGSLIGDDQIYNTIVTAHAFIMIFF
                     MVMPIMIGGFGNWLVPLMLGAPDMAFPRMNNMSFWLLPPSLTLLISSSIVENGAGTGW
                     TVYPPLSANIAHSGSSVDLAIFSLHLAGISSILGAINFITTIINMRLNNMSFDQMPLF
                     VWAVGITAFLLLLSLPVLAGAITMLLTDRNLNTSFFDPAGGGDPILYQHLFWFFG"
BASE COUNT      193 a    106 c     98 g    249 t
ORIGIN      
        1 tttgagcagg aatagtagga acatctttaa gattattaat ccgtgctgaa ttaggtaccc
       61 ctggatcttt aattggagac gatcaaattt ataacactat tgttacagct catgccttca
      121 ttataatttt ttttatagtt ataccaatta taattggtgg atttggtaat tgattagtac
      181 ctttaatatt aggagctcct gatatagcat tcccccgtat aaataatata agattttgat
      241 tattaccccc ctctcttacc ctattaattt cgagaagaat cgtagaaaat ggagctggaa
      301 caggatgaac tgtttaccca cctttatcag ccaatattgc tcatagaggg agttctgttg
      361 atttagctat tttttccctt catttagctg gaatttcatc tattttagga gcaattaact
      421 ttattacaac aatcattaat atacgattaa ataatatatc atttgatcaa atacctttat
      481 ttgtttgagc ggtaggaatt actgcatttc tattattact atcattacct gttcttgctg
      541 gagcaattac catattactt actgatcgaa atttaaatac atcatttttt gatcctgctg
      601 gaggaggaga ccctatctta tatcaacatt tattttgatt ttttgg
//
LOCUS       Seq20                    646 bp    DNA     circular     24-MAY-2017
DEFINITION  Definition Line for Seq20.
ACCESSION   Seq20
VERSION
KEYWORDS    .
SOURCE      mitochondrion Dendrolimus kikuchii haplotype 20 (YS2) COI partial
            sequence; mitochondrial
  ORGANISM  Dendrolimus kikuchii haplotype 20 (YS2) COI partial sequence;
            mitochondrial
            Unclassified.
REFERENCE   1  (bases 1 to 646)
  AUTHORS   Men,Q.
  TITLE     Mitochondrial DNA Markers Reveal High Genetic Diversity and Strong
            Genetic Differentiation in Populations of Dendrolimus kikuchii
            Matsumura (Lepidoptera: Lasiocampidae)
  JOURNAL   Unpublished
REFERENCE   2  (bases 1 to 646)
  AUTHORS   Men,Q.
  TITLE     Direct Submission
  JOURNAL   Submitted (24-MAY-2017) School of life sciences, Anqing Normal
            University, Jixian North Road, Anqing, Anhui 246011, China
COMMENT     Bankit Comment: TAX: No, not new species/combinations.
            Bankit Comment: TOTAL # OF SEQS:31.
            Bankit Comment: TOTAL # OF SETS:31.
            
            ##Assembly-Data-START##
            Sequencing Technology :: Sanger dideoxy sequencing
            ##Assembly-Data-END##
FEATURES             Location/Qualifiers
     source          1..646
                     /organism="Dendrolimus kikuchii haplotype 20 (YS2) COI
                     partial sequence; mitochondrial"
                     /organelle="mitochondrion"
                     /mol_type="genomic DNA"
                     /host="pine tree"
                     /tissue_type="Muscle"
                     /country="China"
                     /identified_by="Qiulei Men"
     CDS             <1..>646
                     /note="Partial sequence; Protein defline: [Dendrolimus
                     kikuchii haplotype 20 (YS2) COI partial sequence;
                     mitochondrial]Definition Line for Seq20"
                     /codon_start=3
                     /transl_table=5
                     /product="cytochrome oxidase subunit 1"
                     /translation="WAGMVGTSLSLLIRAELGTPGSLIGDDQIYNTIVTAHAFIMIFF
                     MVMPIMIGGFGNWLVPLMLGAPDMAFPRMNNMSFWLLPPSLTLLISSSIVENGAGTGW
                     TVYPPLSANIAHSGSSVDLAIFSLHLAGISSILGAINFITTIINMRLNNMSFDQMPLF
                     VWAVGITAFLLLLSLPVLAGAITMLLTDRNLNTSFFDPAGGGDPILYQHLFWFFG"
BASE COUNT      194 a    106 c     97 g    249 t
ORIGIN      
        1 tttgagcagg aatagtagga acatctttaa gattattaat ccgtgctgaa ttaggtaccc
       61 ctggatcttt aattggagac gatcaaattt ataacactat tgttacagct catgccttca
      121 ttataatttt ttttatagtt ataccaatta taattggtgg atttggtaat tgattagtac
      181 ctttaatatt aggagctcct gatatagcat tcccccgtat aaataatata agattttgat
      241 tattaccccc ctctcttacc ctattaattt cgagaagaat cgtagaaaat ggagctggaa
      301 caggatgaac tgtttaccca cctttatcag ccaatattgc tcatagagga agttctgttg
      361 atttagctat tttttccctt catttagctg gaatttcatc tattttagga gcaattaact
      421 ttattacaac aatcattaat atacgattaa ataatatatc atttgatcaa atacctttat
      481 ttgtttgagc ggtaggaatt actgcatttc tattattact atcattacct gttcttgctg
      541 gagcaattac catattactt actgatcgaa atttaaatac atcatttttt gatcctgctg
      601 gaggaggaga ccctatctta tatcaacatt tattttgatt ttttgg
//
LOCUS       Seq21                    646 bp    DNA     circular     24-MAY-2017
DEFINITION  Definition Line for Seq21.
ACCESSION   Seq21
VERSION
KEYWORDS    .
SOURCE      mitochondrion Dendrolimus kikuchii haplotype 21 (YS4) COI partial
            sequence; mitochondrial
  ORGANISM  Dendrolimus kikuchii haplotype 21 (YS4) COI partial sequence;
            mitochondrial
            Unclassified.
REFERENCE   1  (bases 1 to 646)
  AUTHORS   Men,Q.
  TITLE     Mitochondrial DNA Markers Reveal High Genetic Diversity and Strong
            Genetic Differentiation in Populations of Dendrolimus kikuchii
            Matsumura (Lepidoptera: Lasiocampidae)
  JOURNAL   Unpublished
REFERENCE   2  (bases 1 to 646)
  AUTHORS   Men,Q.
  TITLE     Direct Submission
  JOURNAL   Submitted (24-MAY-2017) School of life sciences, Anqing Normal
            University, Jixian North Road, Anqing, Anhui 246011, China
COMMENT     Bankit Comment: TAX: No, not new species/combinations.
            Bankit Comment: TOTAL # OF SEQS:31.
            Bankit Comment: TOTAL # OF SETS:31.
            
            ##Assembly-Data-START##
            Sequencing Technology :: Sanger dideoxy sequencing
            ##Assembly-Data-END##
FEATURES             Location/Qualifiers
     source          1..646
                     /organism="Dendrolimus kikuchii haplotype 21 (YS4) COI
                     partial sequence; mitochondrial"
                     /organelle="mitochondrion"
                     /mol_type="genomic DNA"
                     /host="pine tree"
                     /tissue_type="Muscle"
                     /country="China"
                     /identified_by="Qiulei Men"
     CDS             <1..>646
                     /note="Partial sequence; Protein defline: [Dendrolimus
                     kikuchii haplotype 21 (YS4) COI partial sequence;
                     mitochondrial]Definition Line for Seq21"
                     /codon_start=3
                     /transl_table=5
                     /product="cytochrome oxidase subunit 1"
                     /translation="WAGMVGTSLSLLIRAELGTPGSLIGDDQIYNTIVTAHAFIMIFF
                     MVMPIMIGGFGNWLVPLMLGAPDMAFPRMNNMSFWLLPPSLTLLISSSIVENGAGTGW
                     TVYPPLSANIAHSGSSVDLAIFSLHLAGISSILGAINFITTIINMRLNNMSFDQMPLF
                     VWAVGITAFLLLLSLPVLAGAITMLLTDRNLNTSFFDPAGGGDPILYQHLFWFFG"
BASE COUNT      194 a    107 c     97 g    248 t
ORIGIN      
        1 tttgagcagg aatagtagga acatctttaa gattattaat ccgtgctgaa ttaggtaccc
       61 ctggatcttt aattggagac gatcaaattt ataacactat tgttacagct catgccttca
      121 ttataatttt ttttatagtt ataccaatta taattggtgg atttggtaat tgattagtac
      181 ctttaatatt aggagctcct gatatagcat tcccccgtat aaataatata agattttgat
      241 tattaccccc ctctcttacc ctattaattt cgagaagaat cgtagaaaat ggagctggaa
      301 caggatgaac tgtttaccca cctttatcag ccaatattgc tcatagagga agttctgttg
      361 atttagctat tttttccctt catttagccg gaatttcatc tattttagga gcaattaact
      421 ttattacaac aatcattaat atacgattaa ataatatatc atttgatcaa atacctttat
      481 ttgtttgagc ggtaggaatt actgcatttc tattattact atcattacct gttcttgctg
      541 gagcaattac catattactt actgatcgaa atttaaatac atcatttttt gatcctgctg
      601 gaggaggaga ccctatctta tatcaacatt tattttgatt ttttgg
//
LOCUS       Seq22                    646 bp    DNA     circular     24-MAY-2017
DEFINITION  Definition Line for Seq22.
ACCESSION   Seq22
VERSION
KEYWORDS    .
SOURCE      mitochondrion Dendrolimus kikuchii haplotype 22 (JJ1) COI partial
            sequence; mitochondrial
  ORGANISM  Dendrolimus kikuchii haplotype 22 (JJ1) COI partial sequence;
            mitochondrial
            Unclassified.
REFERENCE   1  (bases 1 to 646)
  AUTHORS   Men,Q.
  TITLE     Mitochondrial DNA Markers Reveal High Genetic Diversity and Strong
            Genetic Differentiation in Populations of Dendrolimus kikuchii
            Matsumura (Lepidoptera: Lasiocampidae)
  JOURNAL   Unpublished
REFERENCE   2  (bases 1 to 646)
  AUTHORS   Men,Q.
  TITLE     Direct Submission
  JOURNAL   Submitted (24-MAY-2017) School of life sciences, Anqing Normal
            University, Jixian North Road, Anqing, Anhui 246011, China
COMMENT     Bankit Comment: TAX: No, not new species/combinations.
            Bankit Comment: TOTAL # OF SEQS:31.
            Bankit Comment: TOTAL # OF SETS:31.
            
            ##Assembly-Data-START##
            Sequencing Technology :: Sanger dideoxy sequencing
            ##Assembly-Data-END##
FEATURES             Location/Qualifiers
     source          1..646
                     /organism="Dendrolimus kikuchii haplotype 22 (JJ1) COI
                     partial sequence; mitochondrial"
                     /organelle="mitochondrion"
                     /mol_type="genomic DNA"
                     /host="pine tree"
                     /tissue_type="Muscle"
                     /country="China"
                     /identified_by="Qiulei Men"
     CDS             <1..>646
                     /note="Partial sequence; Protein defline: [Dendrolimus
                     kikuchii haplotype 22 (JJ1) COI partial sequence;
                     mitochondrial]Definition Line for Seq22"
                     /codon_start=3
                     /transl_table=5
                     /product="cytochrome oxidase subunit 1"
                     /translation="WAGMVGTSLSLLIRAELGTPGSLIGDDQIYNTIVTAHAFIMIFF
                     MVMPIMIGGFGNWLVPLMLGAPDMAFPRMNNMSFWLLPPSLTLLISSSIVENGAGTGW
                     TVYPPLSANIAHSGSSVDLAIFSLHLAGISSILGAINFITTIINMRLNNMSFDQMPLF
                     VWAVGITAFLLLLSLPVLAGAITMLLTDRNLNTSFFDPAGGGDPILYQHLFWFFG"
BASE COUNT      194 a    110 c     98 g    244 t
ORIGIN      
        1 tttgagcagg aatagtagga acatctttaa gattactaat ccgagctgaa ttaggtaccc
       61 ctggatcttt aattggagac gatcaaattt ataacactat tgttacagct catgccttca
      121 ttataatttt ttttatagtt ataccaatta taattggtgg atttggtaat tgattagtac
      181 ctttaatatt aggagcccct gatatagcat tcccccgtat aaataatata agattttgat
      241 tattaccccc ctctcttacc ctattaattt cgagaagaat cgtagaaaat ggagctggaa
      301 caggatgaac tgtctaccca cctttatcag ccaatattgc tcatagagga agttctgttg
      361 atttagctat tttttccctt catttagctg gaatttcatc tattttagga gcaattaatt
      421 ttattacaac aatcattaat atacgattaa ataacatatc atttgatcaa atacctttat
      481 ttgtttgagc ggtaggaatt actgcatttc tattattact atcattaccc gttcttgctg
      541 gagcaattac catattactt actgatcgaa atttaaatac atcatttttt gatcctgctg
      601 gagggggaga tcctatctta taccaacatt tattttgatt ttttgg
//
LOCUS       Seq23                    646 bp    DNA     circular     24-MAY-2017
DEFINITION  Definition Line for Seq23.
ACCESSION   Seq23
VERSION
KEYWORDS    .
SOURCE      mitochondrion Dendrolimus kikuchii haplotype 23 (HY12) COI partial
            sequence; mitochondrial
  ORGANISM  Dendrolimus kikuchii haplotype 23 (HY12) COI partial sequence;
            mitochondrial
            Unclassified.
REFERENCE   1  (bases 1 to 646)
  AUTHORS   Men,Q.
  TITLE     Mitochondrial DNA Markers Reveal High Genetic Diversity and Strong
            Genetic Differentiation in Populations of Dendrolimus kikuchii
            Matsumura (Lepidoptera: Lasiocampidae)
  JOURNAL   Unpublished
REFERENCE   2  (bases 1 to 646)
  AUTHORS   Men,Q.
  TITLE     Direct Submission
  JOURNAL   Submitted (24-MAY-2017) School of life sciences, Anqing Normal
            University, Jixian North Road, Anqing, Anhui 246011, China
COMMENT     Bankit Comment: TAX: No, not new species/combinations.
            Bankit Comment: TOTAL # OF SEQS:31.
            Bankit Comment: TOTAL # OF SETS:31.
            
            ##Assembly-Data-START##
            Sequencing Technology :: Sanger dideoxy sequencing
            ##Assembly-Data-END##
FEATURES             Location/Qualifiers
     source          1..646
                     /organism="Dendrolimus kikuchii haplotype 23 (HY12) COI
                     partial sequence; mitochondrial"
                     /organelle="mitochondrion"
                     /mol_type="genomic DNA"
                     /host="pine tree"
                     /tissue_type="Muscle"
                     /country="China"
                     /identified_by="Qiulei Men"
     CDS             <1..>646
                     /note="Partial sequence; Protein defline: [Dendrolimus
                     kikuchii haplotype 23 (HY12) COI partial sequence;
                     mitochondrial]Definition Line for Seq23"
                     /codon_start=3
                     /transl_table=5
                     /product="cytochrome oxidase subunit 1"
                     /translation="WAGMVGTSLSLLIRTELGTPGSLIGDDQIYNTIVTAHAFIMIFF
                     MVMPIMIGGFGNWLVPLMLGAPDMAFPRMNNMSFWLLPPSLTLLISSSIVENGAGTGW
                     TVYPPLSANIAHSGSSVDLAIFSLHLAGISSILGAINFITTIINMRLNNMSFDQMPLF
                     VWAVGITAFLLLLSLPVLAGAITMLLTDRNLNTSFFDPAGGGDPILYQHLFWFFG"
BASE COUNT      195 a    110 c     97 g    244 t
ORIGIN      
        1 tttgagcagg aatagtagga acatctttaa gattactaat ccgaactgaa ttaggtaccc
       61 ctggatcttt aattggagac gatcaaattt ataacactat tgttacagct catgccttca
      121 ttataatttt ttttatagtt ataccaatta taattggtgg atttggtaat tgattagtac
      181 ctttaatatt aggagcccct gatatagcat tcccccgtat aaataatata agattttgat
      241 tattaccccc ctctcttacc ctattaattt cgagaagaat cgtagaaaat ggagctggaa
      301 caggatgaac tgtctaccca cctttatcag ccaatattgc tcatagagga agttctgttg
      361 atttagctat tttttccctt catttagctg gaatttcatc tattttagga gcaattaatt
      421 ttattacaac aatcattaat atacgattaa ataacatatc atttgatcaa atacctttat
      481 ttgtttgagc ggtaggaatt actgcatttc tattattact atcattaccc gttcttgctg
      541 gagcaattac catattactt actgatcgaa atttaaatac atcatttttt gatcctgctg
      601 gagggggaga tcctatctta taccaacatt tattttgatt ttttgg
//
LOCUS       Seq24                    646 bp    DNA     circular     24-MAY-2017
DEFINITION  Definition Line for Seq24.
ACCESSION   Seq24
VERSION
KEYWORDS    .
SOURCE      mitochondrion Dendrolimus kikuchii haplotype 24 (WYS14) COI partial
            sequence; mitochondrial
  ORGANISM  Dendrolimus kikuchii haplotype 24 (WYS14) COI partial sequence;
            mitochondrial
            Unclassified.
REFERENCE   1  (bases 1 to 646)
  AUTHORS   Men,Q.
  TITLE     Mitochondrial DNA Markers Reveal High Genetic Diversity and Strong
            Genetic Differentiation in Populations of Dendrolimus kikuchii
            Matsumura (Lepidoptera: Lasiocampidae)
  JOURNAL   Unpublished
REFERENCE   2  (bases 1 to 646)
  AUTHORS   Men,Q.
  TITLE     Direct Submission
  JOURNAL   Submitted (24-MAY-2017) School of life sciences, Anqing Normal
            University, Jixian North Road, Anqing, Anhui 246011, China
COMMENT     Bankit Comment: TAX: No, not new species/combinations.
            Bankit Comment: TOTAL # OF SEQS:31.
            Bankit Comment: TOTAL # OF SETS:31.
            
            ##Assembly-Data-START##
            Sequencing Technology :: Sanger dideoxy sequencing
            ##Assembly-Data-END##
FEATURES             Location/Qualifiers
     source          1..646
                     /organism="Dendrolimus kikuchii haplotype 24 (WYS14) COI
                     partial sequence; mitochondrial"
                     /organelle="mitochondrion"
                     /mol_type="genomic DNA"
                     /host="pine tree"
                     /tissue_type="Muscle"
                     /country="China"
                     /identified_by="Qiulei Men"
     CDS             <1..>646
                     /note="Partial sequence; Protein defline: [Dendrolimus
                     kikuchii haplotype 24 (WYS14) COI partial sequence;
                     mitochondrial]Definition Line for Seq24"
                     /codon_start=3
                     /transl_table=5
                     /product="cytochrome oxidase subunit 1"
                     /translation="WAGMVGTSLSLLIRAELGTPGSLIGDDQIYNTIVTAHAFIMIFF
                     MVMPIMIGGFGNWLVPLMLGAPDMAFPRMNNMSFWLLPPSLTLLISSSIVENGAGTGW
                     TVYPPLSANIAHSGSSVDLAIFSLHLAGISSILGAINFITTIINMRLNNMSFDQMPLF
                     VWAVGITAFLLLLSLPVLAGAITMLLTDRNLNTSFFDPAGGGDPILYQHLFWFFG"
BASE COUNT      194 a    111 c     98 g    243 t
ORIGIN      
        1 tttgagcagg aatagtagga acatctttaa gattactaat ccgagctgaa ttaggtaccc
       61 ctggatcttt aattggggac gatcaaattt ataacactat tgttacagct catgccttca
      121 ttataatttt ttttatagtt ataccaatta taattggtgg atttggtaat tgattagtac
      181 ctttaatatt aggagcccct gatatagcat tcccccgtat aaataatata agattttgat
      241 tattaccccc ctctcttacc ctattaattt cgagaagaat cgtagaaaat ggagctggaa
      301 caggatgaac tgtctaccca cctttatcag ccaatattgc tcatagagga agttctgttg
      361 atttagctat tttttccctt catttagctg gaatttcatc tattttagga gcaattaatt
      421 ttattacaac aatcattaac atacgattaa ataacatatc atttgatcaa atacctttat
      481 ttgtttgagc ggtaggaatt actgcatttc tattattact atcattaccc gttcttgctg
      541 gagcaattac catattactt actgatcgaa atttaaatac atcatttttt gatcctgctg
      601 gaggaggaga tcctatctta taccaacatt tattttgatt ttttgg
//
LOCUS       Seq25                    646 bp    DNA     circular     24-MAY-2017
DEFINITION  Definition Line for Seq25.
ACCESSION   Seq25
VERSION
KEYWORDS    .
SOURCE      mitochondrion Dendrolimus kikuchii haplotype 25 (WYS2) COI partial
            sequence; mitochondrial
  ORGANISM  Dendrolimus kikuchii haplotype 25 (WYS2) COI partial sequence;
            mitochondrial
            Unclassified.
REFERENCE   1  (bases 1 to 646)
  AUTHORS   Men,Q.
  TITLE     Mitochondrial DNA Markers Reveal High Genetic Diversity and Strong
            Genetic Differentiation in Populations of Dendrolimus kikuchii
            Matsumura (Lepidoptera: Lasiocampidae)
  JOURNAL   Unpublished
REFERENCE   2  (bases 1 to 646)
  AUTHORS   Men,Q.
  TITLE     Direct Submission
  JOURNAL   Submitted (24-MAY-2017) School of life sciences, Anqing Normal
            University, Jixian North Road, Anqing, Anhui 246011, China
COMMENT     Bankit Comment: TAX: No, not new species/combinations.
            Bankit Comment: TOTAL # OF SEQS:31.
            Bankit Comment: TOTAL # OF SETS:31.
            
            ##Assembly-Data-START##
            Sequencing Technology :: Sanger dideoxy sequencing
            ##Assembly-Data-END##
FEATURES             Location/Qualifiers
     source          1..646
                     /organism="Dendrolimus kikuchii haplotype 25 (WYS2) COI
                     partial sequence; mitochondrial"
                     /organelle="mitochondrion"
                     /mol_type="genomic DNA"
                     /host="pine tree"
                     /tissue_type="Muscle"
                     /country="China"
                     /identified_by="Qiulei Men"
     CDS             <1..>646
                     /note="Partial sequence; Protein defline: [Dendrolimus
                     kikuchii haplotype 25 (WYS12) COI partial sequence;
                     mitochondrial]Definition Line for Seq25"
                     /codon_start=3
                     /transl_table=5
                     /product="cytochrome oxidase subunit 1"
                     /translation="WAGMVGTSLSLLIRAELGTPGSLIGDDQIYNTIVTAHAFIMIFF
                     MVMPIMIGGFGNWLVPLMLGAPDMAFPRMNNMSFWLLPPSLTLLISSSIVENGAGTGW
                     TVYPPLSANIAHSGSSVDLAIFSLHLAGISSILGAINFITTIINMRLNNMSFDQMPLF
                     VWAVGITAFLLLLSLPVLAGAITMLLTDRNLNTSFFDPAGGGDPILYQHLFWFFG"
BASE COUNT      196 a    110 c     97 g    243 t
ORIGIN      
        1 attgagcagg aatagtagga acatctttaa gattactaat ccgagctgaa ttaggtaccc
       61 ctggatcttt aattggagac gatcaaattt ataacactat tgttacagct catgccttca
      121 ttataatttt ttttatagtt ataccaatta taattggtgg atttggtaat tgattagtac
      181 ctttaatatt aggagcccct gatatagcat tcccccgtat aaataatata agattttgat
      241 tattaccccc ctctcttacc ctattaattt cgagaagaat cgtagaaaat ggagctggaa
      301 caggatgaac tgtctaccca cctttatcag ccaatattgc tcatagagga agttctgttg
      361 atttagctat tttttccctt catttagctg gaatttcatc tattttagga gcaattaatt
      421 ttattacaac aatcattaat atacgattaa ataacatatc atttgatcaa atacctttat
      481 ttgtttgagc ggtaggaatt actgcatttc tattattact atcattaccc gttcttgctg
      541 gagcaattac catattactt actgatcgaa atttaaatac atcatttttt gatcctgctg
      601 gaggaggaga tcctatctta taccaacatt tattttgatt ttttgg
//
LOCUS       Seq26                    646 bp    DNA     circular     24-MAY-2017
DEFINITION  Definition Line for Seq26.
ACCESSION   Seq26
VERSION
KEYWORDS    .
SOURCE      mitochondrion Dendrolimus kikuchii haplotype 26 (WYS11) COI partial
            sequence; mitochondrial
  ORGANISM  Dendrolimus kikuchii haplotype 26 (WYS11) COI partial sequence;
            mitochondrial
            Unclassified.
REFERENCE   1  (bases 1 to 646)
  AUTHORS   Men,Q.
  TITLE     Mitochondrial DNA Markers Reveal High Genetic Diversity and Strong
            Genetic Differentiation in Populations of Dendrolimus kikuchii
            Matsumura (Lepidoptera: Lasiocampidae)
  JOURNAL   Unpublished
REFERENCE   2  (bases 1 to 646)
  AUTHORS   Men,Q.
  TITLE     Direct Submission
  JOURNAL   Submitted (24-MAY-2017) School of life sciences, Anqing Normal
            University, Jixian North Road, Anqing, Anhui 246011, China
COMMENT     Bankit Comment: TAX: No, not new species/combinations.
            Bankit Comment: TOTAL # OF SEQS:31.
            Bankit Comment: TOTAL # OF SETS:31.
            
            ##Assembly-Data-START##
            Sequencing Technology :: Sanger dideoxy sequencing
            ##Assembly-Data-END##
FEATURES             Location/Qualifiers
     source          1..646
                     /organism="Dendrolimus kikuchii haplotype 26 (WYS11) COI
                     partial sequence; mitochondrial"
                     /organelle="mitochondrion"
                     /mol_type="genomic DNA"
                     /host="pine tree"
                     /tissue_type="Muscle"
                     /country="China"
                     /identified_by="Qiulei Men"
     CDS             <1..>646
                     /note="Partial sequence; Protein defline: [Dendrolimus
                     kikuchii haplotype 26 (WYS11) COI partial sequence;
                     mitochondrial]Definition Line for Seq26"
                     /codon_start=3
                     /transl_table=5
                     /product="cytochrome oxidase subunit 1"
                     /translation="WAGMVGTSLSLLIRAELGTPGSLIGDDQIYNTIVTAHAFIMIFF
                     MVMPIMIGGFGNWLVPLMLGAPDMAFPRMNNMSFWLLPPSLTLLISSSIVENGAGTGW
                     TVYPPLSANIAHSGSSVDLAIFSLHLAGISSILGAINFITTIINMRLNNMSFDQMPLF
                     VWAVGITAFLLLLSLPVLAGAITMLLTDRNLNTSFFDPAGGGDPILYQHLFWFFG"
BASE COUNT      195 a    110 c     97 g    244 t
ORIGIN      
        1 tttgagcagg aatagtagga acatctttaa gattactaat ccgagctgaa ttaggtaccc
       61 ctggatcttt aattggagac gatcaaattt ataacactat tgttacagct catgccttca
      121 ttataatttt ttttatagtt ataccaatta taattggtgg atttggtaat tgattagtac
      181 ctttaatatt aggagcccct gatatagcat tcccccgtat aaataatata agattttgat
      241 tattaccccc ctctcttacc ctattaattt cgagaagaat cgtagaaaat ggagctggaa
      301 caggatgaac tgtctaccca cctttatcag ccaatattgc tcatagagga agttctgttg
      361 atttagctat tttttccctt catttagctg gaatttcatc tattttagga gcaattaatt
      421 ttattacaac aatcattaat atacgattaa ataacatatc atttgatcaa atacctttat
      481 ttgtttgagc ggtaggaatt actgcatttc tattattact atcattaccc gttcttgctg
      541 gagcaattac catattactt actgatcgaa atttaaatac atcatttttt gatcctgctg
      601 gaggaggaga tcctatctta taccaacatt tattttgatt ttttgg
//
LOCUS       Seq27                    646 bp    DNA     circular     24-MAY-2017
DEFINITION  Definition Line for Seq27.
ACCESSION   Seq27
VERSION
KEYWORDS    .
SOURCE      mitochondrion Dendrolimus kikuchii haplotype 27 (JL1) COI partial
            sequence; mitochondrial
  ORGANISM  Dendrolimus kikuchii haplotype 27 (JL1) COI partial sequence;
            mitochondrial
            Unclassified.
REFERENCE   1  (bases 1 to 646)
  AUTHORS   Men,Q.
  TITLE     Mitochondrial DNA Markers Reveal High Genetic Diversity and Strong
            Genetic Differentiation in Populations of Dendrolimus kikuchii
            Matsumura (Lepidoptera: Lasiocampidae)
  JOURNAL   Unpublished
REFERENCE   2  (bases 1 to 646)
  AUTHORS   Men,Q.
  TITLE     Direct Submission
  JOURNAL   Submitted (24-MAY-2017) School of life sciences, Anqing Normal
            University, Jixian North Road, Anqing, Anhui 246011, China
COMMENT     Bankit Comment: TAX: No, not new species/combinations.
            Bankit Comment: TOTAL # OF SEQS:31.
            Bankit Comment: TOTAL # OF SETS:31.
            
            ##Assembly-Data-START##
            Sequencing Technology :: Sanger dideoxy sequencing
            ##Assembly-Data-END##
FEATURES             Location/Qualifiers
     source          1..646
                     /organism="Dendrolimus kikuchii haplotype 27 (JL1) COI
                     partial sequence; mitochondrial"
                     /organelle="mitochondrion"
                     /mol_type="genomic DNA"
                     /host="pine tree"
                     /tissue_type="Muscle"
                     /country="China"
                     /identified_by="Qiulei Men"
     CDS             <1..>646
                     /note="Partial sequence; Protein defline: [Dendrolimus
                     kikuchii haplotype 27 (JL1) COI partial sequence;
                     mitochondrial]Definition Line for Seq27"
                     /codon_start=3
                     /transl_table=5
                     /product="cytochrome oxidase subunit 1"
                     /translation="WAGMVGTSLSLLIRAELGTPGSLIGDDQIYNTIVTAHAFIMIFF
                     MVMPIMIGGFGNWLVPLMLGAPDMAFPRMNNMSFWLLPPSLTLLISSSIVENGAGTGW
                     TVYPPLSANIAHSGSSVDLAIFSLHLAGISSILGAINFITTIINMRLNNMSFDQMPLF
                     VWAVGITAFLLLLSLPVLAGAITMLLTDRNLNTSFFDPAGGGDPILYQHLFWFFG"
BASE COUNT      194 a    110 c     98 g    244 t
ORIGIN      
        1 tttgagcagg aatagtagga acatctttaa gattactaat ccgagctgaa ttaggtaccc
       61 ctggatcttt aattggagac gatcaaattt ataacactat tgttacagct catgccttca
      121 ttataatttt ttttatagtt ataccaatta taattggtgg atttggtaat tgattagtac
      181 ctttaatatt aggagcccct gatatagcat tcccccgtat aaataatata agattttgat
      241 tattaccccc ctctcttacc ctattaattt cgagaagaat cgtagaaaat ggagctggaa
      301 caggatgaac tgtctaccca cctttatcag ccaatattgc tcatagaggg agttctgttg
      361 atttagctat tttttccctt catttagctg gaatttcatc tattttagga gcaattaatt
      421 ttattacaac aatcattaat atacgattaa ataacatatc atttgatcaa atacctttat
      481 ttgtttgagc ggtaggaatt actgcatttc tattattact atcattaccc gttcttgctg
      541 gagcaattac catattactt actgatcgaa atttaaatac atcatttttt gatcctgctg
      601 gaggaggaga tcctatctta taccaacatt tattttgatt ttttgg
//
LOCUS       Seq28                    646 bp    DNA     circular     24-MAY-2017
DEFINITION  Definition Line for Seq28.
ACCESSION   Seq28
VERSION
KEYWORDS    .
SOURCE      mitochondrion Dendrolimus kikuchii haplotype 28 (JL4) COI partial
            sequence; mitochondrial
  ORGANISM  Dendrolimus kikuchii haplotype 28 (JL4) COI partial sequence;
            mitochondrial
            Unclassified.
REFERENCE   1  (bases 1 to 646)
  AUTHORS   Men,Q.
  TITLE     Mitochondrial DNA Markers Reveal High Genetic Diversity and Strong
            Genetic Differentiation in Populations of Dendrolimus kikuchii
            Matsumura (Lepidoptera: Lasiocampidae)
  JOURNAL   Unpublished
REFERENCE   2  (bases 1 to 646)
  AUTHORS   Men,Q.
  TITLE     Direct Submission
  JOURNAL   Submitted (24-MAY-2017) School of life sciences, Anqing Normal
            University, Jixian North Road, Anqing, Anhui 246011, China
COMMENT     Bankit Comment: TAX: No, not new species/combinations.
            Bankit Comment: TOTAL # OF SEQS:31.
            Bankit Comment: TOTAL # OF SETS:31.
            
            ##Assembly-Data-START##
            Sequencing Technology :: Sanger dideoxy sequencing
            ##Assembly-Data-END##
FEATURES             Location/Qualifiers
     source          1..646
                     /organism="Dendrolimus kikuchii haplotype 28 (JL4) COI
                     partial sequence; mitochondrial"
                     /organelle="mitochondrion"
                     /mol_type="genomic DNA"
                     /host="pine tree"
                     /tissue_type="Muscle"
                     /country="China"
                     /identified_by="Qiulei Men"
     CDS             <1..>646
                     /note="Partial sequence; Protein defline: [Dendrolimus
                     kikuchii haplotype 28 (JL4) COI partial sequence;
                     mitochondrial]Definition Line for Seq28"
                     /codon_start=3
                     /transl_table=5
                     /product="cytochrome oxidase subunit 1"
                     /translation="WAGMVGTSLSLLIRAELGTPGSLIGDDQIYNTIVTAHAFIMIFF
                     MVMPIMIGGFGNWLVPLMLGAPDMAFPRMNNMSFWLLPPSLTLLISSSIVENGAGTGW
                     TVYPPLSANIAHSGSSVDLAIFSLHLAGISSILGAINFITTIINMRLNNMSFDQMPLF
                     VWAVGITAFLLLLSLPVLAGAITMLLTDRNLNTSFFDPAGGGDPILYQHLFWFFG"
BASE COUNT      194 a    110 c     98 g    244 t
ORIGIN      
        1 tttgagcagg aatagtagga acatctttaa gattactaat ccgagctgaa ttaggtaccc
       61 ctggatcttt aattggagac gatcaaattt ataacactat tgttacagct catgccttca
      121 ttataatttt ttttatagtt ataccaatta taattggtgg atttggtaat tgattagtac
      181 ctttaatatt aggagcccct gatatagcat tcccccgtat aaataatata agattttgat
      241 tattaccccc ctctcttacc ctattaattt cgagaagaat cgtagaaaat ggagctggaa
      301 caggatgaac tgtctaccca cctttatcag ccaatattgc tcatagagga agttctgttg
      361 atttagctat tttttccctt catttagctg gaatttcatc tattttaggg gcaattaatt
      421 ttattacaac aatcattaat atacgattaa ataacatatc atttgatcaa atacctttat
      481 ttgtttgagc ggtaggaatt actgcatttc tattattact atcattaccc gttcttgctg
      541 gagcaattac catattactt actgatcgaa atttaaatac atcatttttt gatcctgctg
      601 gaggaggaga tcctatctta taccaacatt tattttgatt ttttgg
//
LOCUS       Seq29                    646 bp    DNA     circular     24-MAY-2017
DEFINITION  Definition Line for Seq29.
ACCESSION   Seq29
VERSION
KEYWORDS    .
SOURCE      mitochondrion Dendrolimus kikuchii haplotype 29 (JJ3) COI partial
            sequence; mitochondrial
  ORGANISM  Dendrolimus kikuchii haplotype 29 (JJ3) COI partial sequence;
            mitochondrial
            Unclassified.
REFERENCE   1  (bases 1 to 646)
  AUTHORS   Men,Q.
  TITLE     Mitochondrial DNA Markers Reveal High Genetic Diversity and Strong
            Genetic Differentiation in Populations of Dendrolimus kikuchii
            Matsumura (Lepidoptera: Lasiocampidae)
  JOURNAL   Unpublished
REFERENCE   2  (bases 1 to 646)
  AUTHORS   Men,Q.
  TITLE     Direct Submission
  JOURNAL   Submitted (24-MAY-2017) School of life sciences, Anqing Normal
            University, Jixian North Road, Anqing, Anhui 246011, China
COMMENT     Bankit Comment: TAX: No, not new species/combinations.
            Bankit Comment: TOTAL # OF SEQS:31.
            Bankit Comment: TOTAL # OF SETS:31.
            
            ##Assembly-Data-START##
            Sequencing Technology :: Sanger dideoxy sequencing
            ##Assembly-Data-END##
FEATURES             Location/Qualifiers
     source          1..646
                     /organism="Dendrolimus kikuchii haplotype 29 (JJ3) COI
                     partial sequence; mitochondrial"
                     /organelle="mitochondrion"
                     /mol_type="genomic DNA"
                     /host="pine tree"
                     /tissue_type="Muscle"
                     /country="China"
                     /identified_by="Qiulei Men"
     CDS             <1..>646
                     /note="Partial sequence; Protein defline: [Dendrolimus
                     kikuchii haplotype 29 (JJ3) COI partial sequence;
                     mitochondrial]Definition Line for Seq29"
                     /codon_start=3
                     /transl_table=5
                     /product="cytochrome oxidase subunit 1"
                     /translation="WAGMVGTSLSLLIRAELGTPGSLIGDDQIYNTIVTAHAFIMIFF
                     MVMPIMIGGFGNWLVPLMLGAPDMAFPRMNNMSFWLLPPSLTLLISSSIVENGAGTGW
                     TVYPPLSANIAHSGSSVDLAIFSLHLAGISSILGAINFITTIINMRLNNMSFDQMPLF
                     VWAVGITAFLLLLSLPVLAGAITMLLTDRNLNTSFFDPAGGGDPILYQHLFWFFG"
BASE COUNT      196 a    111 c     97 g    242 t
ORIGIN      
        1 attgagcagg aatagtagga acatctttaa gattactaat ccgagctgaa ttaggtaccc
       61 ctggatcctt aattggagac gatcaaattt ataacactat tgttacagct catgccttca
      121 ttataatttt ttttatagtt ataccaatta taattggtgg atttggtaat tgattagtac
      181 ctttaatatt aggagcccct gatatagcat tcccccgtat aaataatata agattttgat
      241 tattaccccc ctctcttacc ctattaattt cgagaagaat cgtagaaaat ggagctggaa
      301 caggatgaac tgtctaccca cctttatcag ccaatattgc tcatagagga agttctgttg
      361 atttagctat tttttccctt catttagctg gaatttcatc tattttagga gcaattaatt
      421 ttattacaac aatcattaat atacgattaa ataacatatc atttgatcaa atacctttat
      481 ttgtttgagc ggtaggaatt actgcatttc tattattact atcattaccc gttcttgctg
      541 gagcaattac catattactt actgatcgaa atttaaatac atcatttttt gatcctgctg
      601 gaggaggaga tcctatctta taccaacatt tattttgatt ttttgg
//
LOCUS       Seq30                    646 bp    DNA     circular     24-MAY-2017
DEFINITION  Definition Line for Seq30.
ACCESSION   Seq30
VERSION
KEYWORDS    .
SOURCE      mitochondrion Dendrolimus kikuchii haplotype 30 (JJ4) COI partial
            sequence; mitochondrial
  ORGANISM  Dendrolimus kikuchii haplotype 30 (JJ4) COI partial sequence;
            mitochondrial
            Unclassified.
REFERENCE   1  (bases 1 to 646)
  AUTHORS   Men,Q.
  TITLE     Mitochondrial DNA Markers Reveal High Genetic Diversity and Strong
            Genetic Differentiation in Populations of Dendrolimus kikuchii
            Matsumura (Lepidoptera: Lasiocampidae)
  JOURNAL   Unpublished
REFERENCE   2  (bases 1 to 646)
  AUTHORS   Men,Q.
  TITLE     Direct Submission
  JOURNAL   Submitted (24-MAY-2017) School of life sciences, Anqing Normal
            University, Jixian North Road, Anqing, Anhui 246011, China
COMMENT     Bankit Comment: TAX: No, not new species/combinations.
            Bankit Comment: TOTAL # OF SEQS:31.
            Bankit Comment: TOTAL # OF SETS:31.
            
            ##Assembly-Data-START##
            Sequencing Technology :: Sanger dideoxy sequencing
            ##Assembly-Data-END##
FEATURES             Location/Qualifiers
     source          1..646
                     /organism="Dendrolimus kikuchii haplotype 30 (JJ4) COI
                     partial sequence; mitochondrial"
                     /organelle="mitochondrion"
                     /mol_type="genomic DNA"
                     /host="pine tree"
                     /tissue_type="Muscle"
                     /country="China"
                     /identified_by="Qiulei Men"
     CDS             <1..>646
                     /note="Partial sequence; Protein defline: [Dendrolimus
                     kikuchii haplotype 30 (JJ4) COI partial sequence;
                     mitochondrial]Definition Line for Seq30"
                     /codon_start=3
                     /transl_table=5
                     /product="cytochrome oxidase subunit 1"
                     /translation="RAGMVGTSLSLLIRAELGTPGSLIGDDQIYNTIVTAHAFIMIFF
                     MVMPIMIGGFGNWLVPLMLGAPDMAFPRMNNMSFWLLPPSLTLLISSSIVENGAGTGW
                     TVYPPLSANIAHSGSSVDLAIFSLHLAGISSILGAINFITTIINMRLNNMSFDQMPLF
                     VWAVGITAFLLLLSLPVLAGAITMLLTDRNLNTSFFDPAGGGDPILYQHLFWFFG"
BASE COUNT      195 a    111 c     97 g    243 t
ORIGIN      
        1 ttcgagcagg aatagtagga acatctttaa gattactaat ccgagctgaa ttaggtaccc
       61 ctggatcttt aattggagac gatcaaattt ataacactat tgttacagct catgccttca
      121 ttataatttt ttttatagtt ataccaatta taattggtgg atttggtaat tgattagtac
      181 ctttaatatt aggagcccct gatatagcat tcccccgtat aaataatata agattttgat
      241 tattaccccc ctctcttacc ctattaattt cgagaagaat cgtagaaaat ggagctggaa
      301 caggatgaac tgtctaccca cctttatcag ccaatattgc tcatagagga agttctgttg
      361 atttagctat tttttccctt catttagctg gaatttcatc tattttagga gcaattaatt
      421 ttattacaac aatcattaat atacgattaa ataacatatc atttgatcaa atacctttat
      481 ttgtttgagc ggtaggaatt actgcatttc tattattact atcattaccc gttcttgctg
      541 gagcaattac catattactt actgatcgaa atttaaatac atcatttttt gatcctgctg
      601 gaggaggaga tcctatctta taccaacatt tattttgatt ttttgg
//
LOCUS       Seq31                    646 bp    DNA     circular     24-MAY-2017
DEFINITION  Definition Line for Seq31.
ACCESSION   Seq31
VERSION
KEYWORDS    .
SOURCE      mitochondrion Dendrolimus kikuchii haplotype 31 (LY10) COI partial
            sequence; mitochondrial
  ORGANISM  Dendrolimus kikuchii haplotype 31 (LY10) COI partial sequence;
            mitochondrial
            Unclassified.
REFERENCE   1  (bases 1 to 646)
  AUTHORS   Men,Q.
  TITLE     Mitochondrial DNA Markers Reveal High Genetic Diversity and Strong
            Genetic Differentiation in Populations of Dendrolimus kikuchii
            Matsumura (Lepidoptera: Lasiocampidae)
  JOURNAL   Unpublished
REFERENCE   2  (bases 1 to 646)
  AUTHORS   Men,Q.
  TITLE     Direct Submission
  JOURNAL   Submitted (24-MAY-2017) School of life sciences, Anqing Normal
            University, Jixian North Road, Anqing, Anhui 246011, China
COMMENT     Bankit Comment: TAX: No, not new species/combinations.
            Bankit Comment: TOTAL # OF SEQS:31.
            Bankit Comment: TOTAL # OF SETS:31.
            
            ##Assembly-Data-START##
            Sequencing Technology :: Sanger dideoxy sequencing
            ##Assembly-Data-END##
FEATURES             Location/Qualifiers
     source          1..646
                     /organism="Dendrolimus kikuchii haplotype 31 (LY10) COI
                     partial sequence; mitochondrial"
                     /organelle="mitochondrion"
                     /mol_type="genomic DNA"
                     /host="pine tree"
                     /tissue_type="Muscle"
                     /country="China"
                     /identified_by="Qiulei Men"
     CDS             <1..>646
                     /note="Partial sequence; Protein defline: [Dendrolimus
                     kikuchii haplotype 31 (LY10) COI partial sequence;
                     mitochondrial]Definition Line for Seq31"
                     /codon_start=3
                     /transl_table=5
                     /product="cytochrome oxidase subunit 1"
                     /translation="WAGMVGTSLSLLIRAELGTPGSLIGDDQIYNTIVTAHAFIMIFF
                     MVMPIMIGGFGNWLVPLMLGAPDMAFPRMNNMSFWLLPPSLTLLISSSIVENGAGTGW
                     TVYPPLSANIAHSGSSVDLAIFSLHLAGISSILGAINFITTIINMRLNNMSFDQMPLF
                     VWAVGITAFLLLLSLPVLAGAITMLLTDRNLNTSFFDPAGGGDPILYQHLFWFFG"
BASE COUNT      195 a    110 c     98 g    243 t
ORIGIN      
        1 tttgagcagg aatagtagga acatctttaa gattactaat ccgagctgaa ttaggtaccc
       61 caggatcttt aattggagac gatcaaattt ataacactat tgttacagct catgccttca
      121 ttataatttt ttttatagtt ataccaatta taattggtgg atttggtaat tgattagtac
      181 ctttaatatt aggagcccct gatatagcat tcccccgtat aaataatata agattttgat
      241 tattaccccc ctctcttacc ctattaattt cgagaagaat cgtagaaaat ggagctggaa
      301 caggatgaac tgtctaccca cctttatcag ccaatattgc tcatagagga agttctgttg
      361 atttagctat tttttccctt catttagctg gaatttcatc tattttaggg gcaattaatt
      421 ttattacaac aatcattaat atacgattaa ataacatatc atttgatcaa atacctttat
      481 ttgtttgagc ggtaggaatt actgcatttc tattattact atcattaccc gttcttgctg
      541 gagcaattac catattactt actgatcgaa atttaaatac atcatttttt gatcctgctg
      601 gaggaggaga tcctatctta taccaacatt tattttgatt ttttgg
//
