# Supplementary material for: Mitochondrial DNA markers reveal high genetic diversity and strong genetic differentiation in populations of Dendrolimus kikuchii Matsumura (Lepidoptera: Lasiocampidae)
Source: PLoS One. 2017 Jun 29;12(6):e0179706. doi: 10.1371/journal.pone.0179706 (PMC5491029; doi:10.1371/journal.pone.0179706)
Supplement: S2 Text — (TXT) [file pone.0179706.s002.txt]

LOCUS       Seq1                     675 bp    DNA     circular INV 24-MAY-2017
DEFINITION  [Dendrolimus kikuchii haplotype 1 (PE21) COII partial sequence;
            mitochondrial]Definition Line for Seq1.
ACCESSION   Seq1
VERSION
KEYWORDS    .
SOURCE      mitochondrion Dendrolimus kikuchii
  ORGANISM  Dendrolimus kikuchii
            Eukaryota; Metazoa; Ecdysozoa; Arthropoda; Hexapoda; Insecta;
            Pterygota; Neoptera; Holometabola; Lepidoptera; Glossata; Ditrysia;
            Bombycoidea; Lasiocampidae; Dendrolimus.
REFERENCE   1  (bases 1 to 675)
  AUTHORS   Men,Q.
  TITLE     Mitochondrial DNA Markers Reveal High Genetic Diversity and Strong
            Genetic Differentiation in Populations of Dendrolimus kikuchii
            Matsumura (Lepidoptera: Lasiocampidae)
  JOURNAL   Unpublished
REFERENCE   2  (bases 1 to 675)
  AUTHORS   Men,Q.
  TITLE     Direct Submission
  JOURNAL   Submitted (24-MAY-2017) School of life sciences, Anqing Normal
            University, Jixian North Road, Anqing, Anhui 246011, China
COMMENT     Bankit Comment: TOTAL # OF SEQS:40.
            Bankit Comment: TOTAL # OF SETS:40.
            
            ##Assembly-Data-START##
            Sequencing Technology :: Sanger dideoxy sequencing
            ##Assembly-Data-END##
FEATURES             Location/Qualifiers
     source          1..675
                     /organism="Dendrolimus kikuchii"
                     /organelle="mitochondrion"
                     /mol_type="genomic DNA"
                     /host="pine tree"
                     /db_xref="taxon:765133"
                     /tissue_type="Muscle"
                     /country="China"
                     /identified_by="Qiulei Men"
     CDS             <1..>675
                     /note="Partial sequence, the coding region is on the minus
                     strand; Protein defline: [Dendrolimus kikuchii haplotype 1
                     (PE21) COII partial sequence; mitochondrial]Definition
                     Line for Seq1"
                     /codon_start=2
                     /transl_table=5
                     /product="cytochrome oxidase subunit 2"
                     /translation="LIHLMKLLIGTLSITMGMKLWFAPQISEHWPKNNPGRFKKKLVW
                     LSRPGLASTLTPKAGIVHEWITSVAVTMIRIWLFKGKTIRLSTSNNRNPLDESSLEGI
                     MKESNSTLKKSEYSYLQYHWCPIDFNVMSGLLSSSNSYSSRSDGNAMKISVMAGKMVQ
                     INSIIWPSNKNRLMKLLKNKLIIKYLTKMVIMMSMISVWSWKKMICSINGEAPFCSLS
                     FDHVAIS"
BASE COUNT      259 a     78 c    109 g    229 t
ORIGIN      
        1 attgattcat ttaataaaat tattaattgg aactctttca attacaatag gtatgaaact
       61 gtggtttgct ccacaaattt cggaacattg accaaaaaat aacccaggtc gatttaaaaa
      121 aaaattggtt tgattaaggc gacctgggtt agcatctact ttaactccta aagctgggat
      181 tgttcatgaa tgaattacat cagtagccgt tactataatt cgaatttggt tatttaaggg
      241 taaaacaatt cggttatcta catctaataa tcggaatcca ttagatgaga gttcattaga
      301 ggggattata aaagaatcaa attctacatt aaagaaatct gaatattcat atcttcagta
      361 tcattgatgt ccaattgatt ttaatgtaat aagaggatta ttaagttcat ctaataggta
      421 caggagtcga agggatggta atgcaataaa aattagagta atagctggta aaatagttca
      481 aattaattca attatttgac cttctaataa gaatcgatta ataaaattat taaaaaataa
      541 attgattatt aaatatctaa ctaaaatagt aattataata agaataatta gagtatgatc
      601 atggaaaaaa ataatttgtt ctattaatgg ggaagcccca ttttgtaggt taagatttga
      661 tcatgtcgct atttc
//
LOCUS       Seq2                     675 bp    DNA     circular INV 24-MAY-2017
DEFINITION  [Dendrolimus kikuchii haplotype 2 (PE18) COII partial sequence;
            mitochondrial]Definition Line for Seq2.
ACCESSION   Seq2
VERSION
KEYWORDS    .
SOURCE      mitochondrion Dendrolimus kikuchii
  ORGANISM  Dendrolimus kikuchii
            Eukaryota; Metazoa; Ecdysozoa; Arthropoda; Hexapoda; Insecta;
            Pterygota; Neoptera; Holometabola; Lepidoptera; Glossata; Ditrysia;
            Bombycoidea; Lasiocampidae; Dendrolimus.
REFERENCE   1  (bases 1 to 675)
  AUTHORS   Men,Q.
  TITLE     Mitochondrial DNA Markers Reveal High Genetic Diversity and Strong
            Genetic Differentiation in Populations of Dendrolimus kikuchii
            Matsumura (Lepidoptera: Lasiocampidae)
  JOURNAL   Unpublished
REFERENCE   2  (bases 1 to 675)
  AUTHORS   Men,Q.
  TITLE     Direct Submission
  JOURNAL   Submitted (24-MAY-2017) School of life sciences, Anqing Normal
            University, Jixian North Road, Anqing, Anhui 246011, China
COMMENT     Bankit Comment: TOTAL # OF SEQS:40.
            Bankit Comment: TOTAL # OF SETS:40.
            
            ##Assembly-Data-START##
            Sequencing Technology :: Sanger dideoxy sequencing
            ##Assembly-Data-END##
FEATURES             Location/Qualifiers
     source          1..675
                     /organism="Dendrolimus kikuchii"
                     /organelle="mitochondrion"
                     /mol_type="genomic DNA"
                     /host="pine tree"
                     /db_xref="taxon:765133"
                     /tissue_type="Muscle"
                     /country="China"
                     /identified_by="Qiulei Men"
     CDS             <1..>675
                     /note="Partial sequence, the coding region is on the minus
                     strand; Protein defline: [Dendrolimus kikuchii haplotype 2
                     (PE18) COII partial sequence; mitochondrial]Definition
                     Line for Seq2"
                     /codon_start=2
                     /transl_table=5
                     /product="cytochrome oxidase subunit 2"
                     /translation="LIHLMKLLIGTLSITMGMKLWFAPQISEHWPKNNPGRFKKKLVW
                     LSRPGLASTLTPKAGIVHEWITSVAVTMIRIWLFKGKTIRLSTSNNRNPLDESSLEGI
                     MKESNSTLKKSEYSYLQYHWCPIDFNVMSGLLSSSNSYSSRSDGNAMKISVMAGKMVQ
                     INSIIWPSNKNRLMKLLKNKLIIKYLTKMVIMMSMISVWSWKKMICSINGEAPFCSLS
                     FDHVAIS"
BASE COUNT      259 a     79 c    109 g    228 t
ORIGIN      
        1 attgattcat ttaataaaat tattaattgg aactctttca attacaatag gtatgaaact
       61 gtggtttgcc ccacaaattt cggaacattg accaaaaaat aacccaggtc gatttaaaaa
      121 aaaattggtt tgattaaggc gacctgggtt agcatctact ttaactccta aagctgggat
      181 tgttcatgaa tgaattacat cagtagccgt tactataatt cgaatttggt tatttaaggg
      241 taaaacaatt cggttatcta catctaataa tcggaatcca ttagatgaga gttcattaga
      301 ggggattata aaagaatcaa attctacatt aaagaaatct gaatattcat atcttcagta
      361 tcattgatgt ccaattgatt ttaatgtaat aagaggatta ttaagttcat ctaataggta
      421 caggagtcga agggatggta atgcaataaa aattagagta atagctggta aaatagttca
      481 aattaattca attatttgac cttctaataa gaatcgatta ataaaattat taaaaaataa
      541 attgattatt aaatatctaa ctaaaatagt aattataata agaataatta gagtatgatc
      601 atggaaaaaa ataatttgtt ctattaatgg ggaagcccca ttttgtaggt taagatttga
      661 tcatgtcgct atttc
//
LOCUS       Seq3                     675 bp    DNA     circular INV 24-MAY-2017
DEFINITION  [Dendrolimus kikuchii haplotype 3 (PE32) COII partial sequence;
            mitochondrial]Definition Line for Seq3.
ACCESSION   Seq3
VERSION
KEYWORDS    .
SOURCE      mitochondrion Dendrolimus kikuchii
  ORGANISM  Dendrolimus kikuchii
            Eukaryota; Metazoa; Ecdysozoa; Arthropoda; Hexapoda; Insecta;
            Pterygota; Neoptera; Holometabola; Lepidoptera; Glossata; Ditrysia;
            Bombycoidea; Lasiocampidae; Dendrolimus.
REFERENCE   1  (bases 1 to 675)
  AUTHORS   Men,Q.
  TITLE     Mitochondrial DNA Markers Reveal High Genetic Diversity and Strong
            Genetic Differentiation in Populations of Dendrolimus kikuchii
            Matsumura (Lepidoptera: Lasiocampidae)
  JOURNAL   Unpublished
REFERENCE   2  (bases 1 to 675)
  AUTHORS   Men,Q.
  TITLE     Direct Submission
  JOURNAL   Submitted (24-MAY-2017) School of life sciences, Anqing Normal
            University, Jixian North Road, Anqing, Anhui 246011, China
COMMENT     Bankit Comment: TOTAL # OF SEQS:40.
            Bankit Comment: TOTAL # OF SETS:40.
            
            ##Assembly-Data-START##
            Sequencing Technology :: Sanger dideoxy sequencing
            ##Assembly-Data-END##
FEATURES             Location/Qualifiers
     source          1..675
                     /organism="Dendrolimus kikuchii"
                     /organelle="mitochondrion"
                     /mol_type="genomic DNA"
                     /host="pine tree"
                     /db_xref="taxon:765133"
                     /tissue_type="Muscle"
                     /country="China"
                     /identified_by="Qiulei Men"
     CDS             <1..>675
                     /note="Partial sequence, the coding region is on the minus
                     strand; Protein defline: [Dendrolimus kikuchii haplotype 3
                     (PE32) COII partial sequence; mitochondrial]Definition
                     Line for Seq3"
                     /codon_start=2
                     /transl_table=5
                     /product="cytochrome oxidase subunit 2"
                     /translation="LIHLMKLLIGTLSITMGMKLWFAPQISEHWPKNNPGRFKKKLVW
                     LSRPGLASTLTPKAGIVHEWITSVAVTMIRIWLFKGKTIRLSTSNNRNPLDESSLEGI
                     MKESNSTLKKSEYSYLQYHWCPIDFNVMSGLLSSSNSYSSRSDGNAMKISVMAGKMVQ
                     INSIIWPSNKNRLMKLLKNKLIIKYLTKMVIMMSMISVWSWKKMICSINGEAPFCSLS
                     FDHVAIS"
BASE COUNT      259 a     78 c    109 g    229 t
ORIGIN      
        1 attgattcat ttaataaaat tattaattgg aactctttca attacaatag gtatgaaact
       61 gtggtttgcc ccacaaattt cggaacattg accaaaaaat aacccaggtc gatttaaaaa
      121 aaaattggtt tgattaaggc gacctgggtt agcatctact ttaactccta aagctgggat
      181 tgttcatgaa tgaattacat cagtagctgt tactataatt cgaatttggt tatttaaggg
      241 taaaacaatt cggttatcta catctaataa tcggaatcca ttagatgaga gttcattaga
      301 ggggattata aaagaatcaa attctacatt aaagaaatct gaatattcat atcttcagta
      361 tcattgatgt ccaattgatt ttaatgtaat aagaggatta ttaagttcat ctaataggta
      421 caggagtcga agggatggta atgcaataaa aattagagta atagctggta aaatagttca
      481 aattaattca attatttgac cttctaataa gaatcgatta ataaaattat taaaaaataa
      541 attgattatt aaatatctaa ctaaaatagt aattataata agaataatta gagtatgatc
      601 atggaaaaaa ataatttgtt ctattaatgg ggaagcccca ttttgtaggt taagatttga
      661 tcatgtcgct atttc
//
LOCUS       Seq4                     675 bp    DNA     circular INV 24-MAY-2017
DEFINITION  [Dendrolimus kikuchii haplotype 4 (YS2) COII partial sequence;
            mitochondrial]Definition Line for Seq4.
ACCESSION   Seq4
VERSION
KEYWORDS    .
SOURCE      mitochondrion Dendrolimus kikuchii
  ORGANISM  Dendrolimus kikuchii
            Eukaryota; Metazoa; Ecdysozoa; Arthropoda; Hexapoda; Insecta;
            Pterygota; Neoptera; Holometabola; Lepidoptera; Glossata; Ditrysia;
            Bombycoidea; Lasiocampidae; Dendrolimus.
REFERENCE   1  (bases 1 to 675)
  AUTHORS   Men,Q.
  TITLE     Mitochondrial DNA Markers Reveal High Genetic Diversity and Strong
            Genetic Differentiation in Populations of Dendrolimus kikuchii
            Matsumura (Lepidoptera: Lasiocampidae)
  JOURNAL   Unpublished
REFERENCE   2  (bases 1 to 675)
  AUTHORS   Men,Q.
  TITLE     Direct Submission
  JOURNAL   Submitted (24-MAY-2017) School of life sciences, Anqing Normal
            University, Jixian North Road, Anqing, Anhui 246011, China
COMMENT     Bankit Comment: TOTAL # OF SEQS:40.
            Bankit Comment: TOTAL # OF SETS:40.
            
            ##Assembly-Data-START##
            Sequencing Technology :: Sanger dideoxy sequencing
            ##Assembly-Data-END##
FEATURES             Location/Qualifiers
     source          1..675
                     /organism="Dendrolimus kikuchii"
                     /organelle="mitochondrion"
                     /mol_type="genomic DNA"
                     /host="pine tree"
                     /db_xref="taxon:765133"
                     /tissue_type="Muscle"
                     /country="China"
                     /identified_by="Qiulei Men"
     CDS             <1..>675
                     /note="Partial sequence, the coding region is on the minus
                     strand; Protein defline: [Dendrolimus kikuchii haplotype 4
                     (YS2) COII partial sequence; mitochondrial]Definition Line
                     for Seq4"
                     /codon_start=2
                     /transl_table=5
                     /product="cytochrome oxidase subunit 2"
                     /translation="LIQLMKLLIGTLSITMGMKLWFAPQISEHWPKNNPGRFKKKLVW
                     LSRPGLASTLTPKAGIVHEWITSVAVTMIRIWLFKGKTIRLSTSNNRNPLDESSLEGI
                     MKESNSTLKKSEYSYLQYHWCPIDFNVMSGLLSSSNKYSSRSDGNAMKISVMAGKMVQ
                     INSIIWPSNKNRLMKLLKNKLIIKYPTKMVIMMSMIKVWSWKKMICSIKGEAPFCSLS
                     FDHVAIS"
BASE COUNT      265 a     76 c    106 g    228 t
ORIGIN      
        1 attgattcag ttaataaaat tattaattgg aactctttca attacaatag gtatgaaact
       61 atggtttgcc ccacaaattt cggaacattg accaaaaaat aacccaggtc gatttaaaaa
      121 aaaattagtt tgattaaggc gacctgggtt agcatctact ttaactccta aagctgggat
      181 tgttcatgaa tgaattacat cagtagcagt tactataatt cgaatttgat tgtttaaagg
      241 taaaacaatt cggttatcta catctaataa tcggaatcca ttagatgaaa gttcattaga
      301 ggggattata aaagaatcaa attctacatt aaagaaatct gaatattcat atcttcaata
      361 tcattgatgt ccaattgatt ttaatgtgat aagaggatta ttaagttcat ctaataagta
      421 taggagtcga agggatggta atgcaataaa aattagggta atagctggta aaatagttca
      481 aattaattca attatttgac cttctaataa gaatcgatta ataaaattat taaaaaataa
      541 attgattatt aaatatccaa ctaaaatagt aattataata agaataatta aagtatgatc
      601 atggaaaaaa ataatttgtt ctattaaggg ggaagctcca ttttgtaggt taagatttga
      661 tcatgttgct atttc
//
LOCUS       Seq5                     675 bp    DNA     circular INV 24-MAY-2017
DEFINITION  [Dendrolimus kikuchii haplotype 5 (YS4) COII partial sequence;
            mitochondrial]Definition Line for Seq5.
ACCESSION   Seq5
VERSION
KEYWORDS    .
SOURCE      mitochondrion Dendrolimus kikuchii
  ORGANISM  Dendrolimus kikuchii
            Eukaryota; Metazoa; Ecdysozoa; Arthropoda; Hexapoda; Insecta;
            Pterygota; Neoptera; Holometabola; Lepidoptera; Glossata; Ditrysia;
            Bombycoidea; Lasiocampidae; Dendrolimus.
REFERENCE   1  (bases 1 to 675)
  AUTHORS   Men,Q.
  TITLE     Mitochondrial DNA Markers Reveal High Genetic Diversity and Strong
            Genetic Differentiation in Populations of Dendrolimus kikuchii
            Matsumura (Lepidoptera: Lasiocampidae)
  JOURNAL   Unpublished
REFERENCE   2  (bases 1 to 675)
  AUTHORS   Men,Q.
  TITLE     Direct Submission
  JOURNAL   Submitted (24-MAY-2017) School of life sciences, Anqing Normal
            University, Jixian North Road, Anqing, Anhui 246011, China
COMMENT     Bankit Comment: TOTAL # OF SEQS:40.
            Bankit Comment: TOTAL # OF SETS:40.
            
            ##Assembly-Data-START##
            Sequencing Technology :: Sanger dideoxy sequencing
            ##Assembly-Data-END##
FEATURES             Location/Qualifiers
     source          1..675
                     /organism="Dendrolimus kikuchii"
                     /organelle="mitochondrion"
                     /mol_type="genomic DNA"
                     /host="pine tree"
                     /db_xref="taxon:765133"
                     /tissue_type="Muscle"
                     /country="China"
                     /identified_by="Qiulei Men"
     CDS             <1..>675
                     /note="Partial sequence, the coding region is on the minus
                     strand; Protein defline: [Dendrolimus kikuchii haplotype 5
                     (YS4) COII partial sequence; mitochondrial]Definition Line
                     for Seq5"
                     /codon_start=2
                     /transl_table=5
                     /product="cytochrome oxidase subunit 2"
                     /translation="LIQLMKLLIGTLSITMGMKLWFAPQISEHWPKNNPGRFKKKLVW
                     LSRPGLASTLTPKAGIVHEWITSVAVTMIRIWLFKGKTIRLSTSNNRNPLDESSLEGI
                     MKESNSTLKKSEYSYLQYHWCPIDFNVMSGLLSSSNKYSSRSDGNAMKISVMAGKMVQ
                     INSIIWPSNKNRLMKLLKNKLIIKYPTKMVIMMSMIKVWSWKKMICSIKGEAPFCSLS
                     FDHVAIS"
BASE COUNT      265 a     77 c    106 g    227 t
ORIGIN      
        1 attgattcag ttaataaaat tattaattgg aactctttca attacaatag gcatgaaact
       61 atggtttgcc ccacaaattt cggaacattg accaaaaaat aacccaggtc gatttaaaaa
      121 aaaattagtt tgattaaggc gacctgggtt agcatctact ttaactccta aagctgggat
      181 tgttcatgaa tgaattacat cagtagcagt tactataatt cgaatttgat tgtttaaagg
      241 taaaacaatt cggttatcta catctaataa tcggaatcca ttagatgaaa gttcattaga
      301 ggggattata aaagaatcaa attctacatt aaagaaatct gaatattcat atcttcaata
      361 tcattgatgt ccaattgatt ttaatgtgat aagaggatta ttaagttcat ctaataagta
      421 taggagtcga agggatggta atgcaataaa aattagggta atagctggta aaatagttca
      481 aattaattca attatttgac cttctaataa gaatcgatta ataaaattat taaaaaataa
      541 attgattatt aaatatccaa ctaaaatagt aattataata agaataatta aagtatgatc
      601 atggaaaaaa ataatttgtt ctattaaggg ggaagctcca ttttgtaggt taagatttga
      661 tcatgttgct atttc
//
LOCUS       Seq6                     675 bp    DNA     circular INV 24-MAY-2017
DEFINITION  [Dendrolimus kikuchii haplotype 6 (GZ8) COII partial sequence;
            mitochondrial]Definition Line for Seq6.
ACCESSION   Seq6
VERSION
KEYWORDS    .
SOURCE      mitochondrion Dendrolimus kikuchii
  ORGANISM  Dendrolimus kikuchii
            Eukaryota; Metazoa; Ecdysozoa; Arthropoda; Hexapoda; Insecta;
            Pterygota; Neoptera; Holometabola; Lepidoptera; Glossata; Ditrysia;
            Bombycoidea; Lasiocampidae; Dendrolimus.
REFERENCE   1  (bases 1 to 675)
  AUTHORS   Men,Q.
  TITLE     Mitochondrial DNA Markers Reveal High Genetic Diversity and Strong
            Genetic Differentiation in Populations of Dendrolimus kikuchii
            Matsumura (Lepidoptera: Lasiocampidae)
  JOURNAL   Unpublished
REFERENCE   2  (bases 1 to 675)
  AUTHORS   Men,Q.
  TITLE     Direct Submission
  JOURNAL   Submitted (24-MAY-2017) School of life sciences, Anqing Normal
            University, Jixian North Road, Anqing, Anhui 246011, China
COMMENT     Bankit Comment: TOTAL # OF SEQS:40.
            Bankit Comment: TOTAL # OF SETS:40.
            
            ##Assembly-Data-START##
            Sequencing Technology :: Sanger dideoxy sequencing
            ##Assembly-Data-END##
FEATURES             Location/Qualifiers
     source          1..675
                     /organism="Dendrolimus kikuchii"
                     /organelle="mitochondrion"
                     /mol_type="genomic DNA"
                     /host="pine tree"
                     /db_xref="taxon:765133"
                     /tissue_type="Muscle"
                     /country="China"
                     /identified_by="Qiulei Men"
     CDS             <1..>675
                     /note="Partial sequence, the coding region is on the minus
                     strand; Protein defline: [Dendrolimus kikuchii haplotype 6
                     (GZ8) COII partial sequence; mitochondrial]Definition Line
                     for Seq6"
                     /codon_start=2
                     /transl_table=5
                     /product="cytochrome oxidase subunit 2"
                     /translation="LIQLMKLLIGTLSITMGMKLWFAPQISEHWPKNNPGRFKKKLVW
                     LSRPGLASTLTPKAGIVHEWITSVAVTMIRIWLFKGKTIRLSTSNNRNPLDESSLEGI
                     MKESNSTLKKSEYSYLQYHWCPIDFNVMSGLLSSSNKYSSRSDGNAMKISVMAGKMVQ
                     INSIIWPSNKNRLMKLLKNKLIIKYPTKMVIMMSMIKVWSWKKMICSIKGEAPFCSLS
                     FDHVAIS"
BASE COUNT      265 a     76 c    106 g    228 t
ORIGIN      
        1 attgattcag ttaataaaat tattaattgg aactctttca attacaatag gcatgaaact
       61 atggtttgct ccacaaattt cggaacattg accaaaaaat aacccaggtc gatttaaaaa
      121 aaaattagtt tgattaaggc gacctgggtt agcatctact ttaactccta aagctgggat
      181 tgttcatgaa tgaattacat cagtagcagt tactataatt cgaatttgat tgtttaaagg
      241 taaaacaatt cggttatcta catctaataa tcggaatcca ttagatgaaa gttcattaga
      301 ggggattata aaagaatcaa attctacatt aaagaaatct gaatattcat atcttcaata
      361 tcattgatgt ccaattgatt ttaatgtgat aagaggatta ttaagttcat ctaataagta
      421 taggagtcga agggatggta atgcaataaa aattagggta atagctggta aaatagttca
      481 aattaattca attatttgac cttctaataa gaatcgatta ataaaattat taaaaaataa
      541 attgattatt aaatatccaa ctaaaatagt aattataata agaataatta aagtatgatc
      601 atggaaaaaa ataatttgtt ctattaaggg ggaagctcca ttttgtaggt taagatttga
      661 tcatgttgct atttc
//
LOCUS       Seq7                     675 bp    DNA     circular INV 24-MAY-2017
DEFINITION  [Dendrolimus kikuchii haplotype 7 (GZ7) COII partial sequence;
            mitochondrial]Definition Line for Seq7.
ACCESSION   Seq7
VERSION
KEYWORDS    .
SOURCE      mitochondrion Dendrolimus kikuchii
  ORGANISM  Dendrolimus kikuchii
            Eukaryota; Metazoa; Ecdysozoa; Arthropoda; Hexapoda; Insecta;
            Pterygota; Neoptera; Holometabola; Lepidoptera; Glossata; Ditrysia;
            Bombycoidea; Lasiocampidae; Dendrolimus.
REFERENCE   1  (bases 1 to 675)
  AUTHORS   Men,Q.
  TITLE     Mitochondrial DNA Markers Reveal High Genetic Diversity and Strong
            Genetic Differentiation in Populations of Dendrolimus kikuchii
            Matsumura (Lepidoptera: Lasiocampidae)
  JOURNAL   Unpublished
REFERENCE   2  (bases 1 to 675)
  AUTHORS   Men,Q.
  TITLE     Direct Submission
  JOURNAL   Submitted (24-MAY-2017) School of life sciences, Anqing Normal
            University, Jixian North Road, Anqing, Anhui 246011, China
COMMENT     Bankit Comment: TOTAL # OF SEQS:40.
            Bankit Comment: TOTAL # OF SETS:40.
            
            ##Assembly-Data-START##
            Sequencing Technology :: Sanger dideoxy sequencing
            ##Assembly-Data-END##
FEATURES             Location/Qualifiers
     source          1..675
                     /organism="Dendrolimus kikuchii"
                     /organelle="mitochondrion"
                     /mol_type="genomic DNA"
                     /host="pine tree"
                     /db_xref="taxon:765133"
                     /tissue_type="Muscle"
                     /country="China"
                     /identified_by="Qiulei Men"
     CDS             <1..>675
                     /note="Partial sequence, the coding region is on the minus
                     strand; Protein defline: [Dendrolimus kikuchii haplotype 7
                     (GZ7) COII partial sequence; mitochondrial]Definition Line
                     for Seq7"
                     /codon_start=2
                     /transl_table=5
                     /product="cytochrome oxidase subunit 2"
                     /translation="LIQLMKLLIGTLSITMGMKLWFAPQISEHWPKNNPGRFKKKLVW
                     LSRPGLASTLTPKAGIVHEWITSVAVTMIRIWLFKGKTIRLSTSNNRNPLDESSLEGI
                     MKESNSTLKKSEYSYLQYHWCPIDFNVMSGLLSSSNKYSSRSDGNAMKISVMAGKMVQ
                     INSIIWPSNKNRLMKLLKNKLIIKYPTKMVIMMSMIKVWSWKKMICSIKGEAPFCSLS
                     FDHVAIS"
BASE COUNT      264 a     77 c    107 g    227 t
ORIGIN      
        1 attgattcag ttaataaaat tattaattgg aactctttca attacaatag gcatgaaact
       61 atggtttgcc ccacaaattt cggaacattg accaaaaaat aacccaggtc gatttaaaaa
      121 aaaattagtt tgattaaggc gacctgggtt agcatctact ttaactccta aagctgggat
      181 tgttcatgaa tgaattacat cagtagcagt tactataatt cgaatttgat tgtttaaagg
      241 taaaacaatt cggttatcta catctaataa tcggaatcca ttagatgaaa gttcattaga
      301 ggggattata aaagaatcaa attctacatt aaagaaatct gaatattcat atcttcaata
      361 tcattgatgt ccaattgatt ttaatgtgat aagaggatta ttaagttcat ctaataagta
      421 taggagtcga agggatggta atgcaataaa aattagggta atagctggta agatagttca
      481 aattaattca attatttgac cttctaataa gaatcgatta ataaaattat taaaaaataa
      541 attgattatt aaatatccaa ctaaaatagt aattataata agaataatta aagtatgatc
      601 atggaaaaaa ataatttgtt ctattaaggg ggaagctcca ttttgtaggt taagatttga
      661 tcatgttgct atttc
//
LOCUS       Seq8                     675 bp    DNA     circular INV 24-MAY-2017
DEFINITION  [Dendrolimus kikuchii haplotype 8 (GZ10) COII partial sequence;
            mitochondrial]Definition Line for Seq8.
ACCESSION   Seq8
VERSION
KEYWORDS    .
SOURCE      mitochondrion Dendrolimus kikuchii
  ORGANISM  Dendrolimus kikuchii
            Eukaryota; Metazoa; Ecdysozoa; Arthropoda; Hexapoda; Insecta;
            Pterygota; Neoptera; Holometabola; Lepidoptera; Glossata; Ditrysia;
            Bombycoidea; Lasiocampidae; Dendrolimus.
REFERENCE   1  (bases 1 to 675)
  AUTHORS   Men,Q.
  TITLE     Mitochondrial DNA Markers Reveal High Genetic Diversity and Strong
            Genetic Differentiation in Populations of Dendrolimus kikuchii
            Matsumura (Lepidoptera: Lasiocampidae)
  JOURNAL   Unpublished
REFERENCE   2  (bases 1 to 675)
  AUTHORS   Men,Q.
  TITLE     Direct Submission
  JOURNAL   Submitted (24-MAY-2017) School of life sciences, Anqing Normal
            University, Jixian North Road, Anqing, Anhui 246011, China
COMMENT     Bankit Comment: TOTAL # OF SEQS:40.
            Bankit Comment: TOTAL # OF SETS:40.
            
            ##Assembly-Data-START##
            Sequencing Technology :: Sanger dideoxy sequencing
            ##Assembly-Data-END##
FEATURES             Location/Qualifiers
     source          1..675
                     /organism="Dendrolimus kikuchii"
                     /organelle="mitochondrion"
                     /mol_type="genomic DNA"
                     /host="pine tree"
                     /db_xref="taxon:765133"
                     /tissue_type="Muscle"
                     /country="China"
                     /identified_by="Qiulei Men"
     CDS             <1..>675
                     /note="Partial sequence, the coding region is on the minus
                     strand; Protein defline: [Dendrolimus kikuchii haplotype 8
                     (GZ10) COII partial sequence; mitochondrial]Definition
                     Line for Seq8"
                     /codon_start=2
                     /transl_table=5
                     /product="cytochrome oxidase subunit 2"
                     /translation="LIQLMKLLIGTLSITMGMKLWFAPQISEHWPKNNPGRFKKKLVW
                     LSRPGLASTLTPKAGIVHEWITSVAVTMIRIWLFKGKTIRLSTSNNRNPLDESSLEGI
                     MKESNSTLKKSEYSYLQYHWCPIDFNVMSGLLSSSNKYSSRSDGNAMKISVMAGKMVQ
                     INSIIWPSNKNRLMKLLKNKLIIKYPTKMVIMMSMIKVWSWKKMICSIKGEAPFCSLS
                     FDHVAIS"
BASE COUNT      265 a     78 c    106 g    226 t
ORIGIN      
        1 attgattcag ttaataaaat tattaattgg aactctttca attacaatag gcatgaaact
       61 atggtttgcc ccacaaattt cggaacattg accaaaaaat aacccaggtc gatttaaaaa
      121 aaaattagtt tgattaaggc gacctgggtt agcatctact ttaaccccta aagctgggat
      181 tgttcatgaa tgaattacat cagtagcagt tactataatt cgaatttgat tgtttaaagg
      241 taaaacaatt cggttatcta catctaataa tcggaatcca ttagatgaaa gttcattaga
      301 ggggattata aaagaatcaa attctacatt aaagaaatct gaatattcat atcttcaata
      361 tcattgatgt ccaattgatt ttaatgtgat aagaggatta ttaagttcat ctaataagta
      421 taggagtcga agggatggta atgcaataaa aattagggta atagctggta aaatagttca
      481 aattaattca attatttgac cttctaataa gaatcgatta ataaaattat taaaaaataa
      541 attgattatt aaatatccaa ctaaaatagt aattataata agaataatta aagtatgatc
      601 atggaaaaaa ataatttgtt ctattaaggg ggaagctcca ttttgtaggt taagatttga
      661 tcatgttgct atttc
//
LOCUS       Seq9                     675 bp    DNA     circular INV 24-MAY-2017
DEFINITION  [Dendrolimus kikuchii haplotype 9 (JJ4) COII partial sequence;
            mitochondrial]Definition Line for Seq9.
ACCESSION   Seq9
VERSION
KEYWORDS    .
SOURCE      mitochondrion Dendrolimus kikuchii
  ORGANISM  Dendrolimus kikuchii
            Eukaryota; Metazoa; Ecdysozoa; Arthropoda; Hexapoda; Insecta;
            Pterygota; Neoptera; Holometabola; Lepidoptera; Glossata; Ditrysia;
            Bombycoidea; Lasiocampidae; Dendrolimus.
REFERENCE   1  (bases 1 to 675)
  AUTHORS   Men,Q.
  TITLE     Mitochondrial DNA Markers Reveal High Genetic Diversity and Strong
            Genetic Differentiation in Populations of Dendrolimus kikuchii
            Matsumura (Lepidoptera: Lasiocampidae)
  JOURNAL   Unpublished
REFERENCE   2  (bases 1 to 675)
  AUTHORS   Men,Q.
  TITLE     Direct Submission
  JOURNAL   Submitted (24-MAY-2017) School of life sciences, Anqing Normal
            University, Jixian North Road, Anqing, Anhui 246011, China
COMMENT     Bankit Comment: TOTAL # OF SEQS:40.
            Bankit Comment: TOTAL # OF SETS:40.
            
            ##Assembly-Data-START##
            Sequencing Technology :: Sanger dideoxy sequencing
            ##Assembly-Data-END##
FEATURES             Location/Qualifiers
     source          1..675
                     /organism="Dendrolimus kikuchii"
                     /organelle="mitochondrion"
                     /mol_type="genomic DNA"
                     /host="pine tree"
                     /db_xref="taxon:765133"
                     /tissue_type="Muscle"
                     /country="China"
                     /identified_by="Qiulei Men"
     CDS             <1..>675
                     /note="Partial sequence, the coding region is on the minus
                     strand; Protein defline: [Dendrolimus kikuchii haplotype 9
                     (JJ4) COII partial sequence; mitochondrial]Definition Line
                     for Seq9"
                     /codon_start=2
                     /transl_table=5
                     /product="cytochrome oxidase subunit 2"
                     /translation="LIQLMKLLIGTLSITMGMKLWFAPQISEHWPKNNPGRFKKKLVW
                     LSRPGLASTLTPKAGIVHEWITSVAVTMIRIWLFKGKTIRLSTSNNRNPLDESSLEGI
                     MKESNSTLKKSEYSYLQYHWCPIDFNVMSGLLSSSNKYSSRSDGNAMKISVMAGKMVQ
                     INSIIWPSNKNRLMKLLKNKLIIKYPTKMVIMMSMIKVWSWKKMICSIKGEAPFCSLS
                     FDHVAIS"
BASE COUNT      264 a     78 c    107 g    226 t
ORIGIN      
        1 attgattcag ttaataaaat tattaattgg aactctttca attacaatag gtatgaaact
       61 atggtttgcc ccacaaattt cggaacattg accaaaaaat aacccaggtc gatttaaaaa
      121 aaaattagtt tgattaaggc gacccgggtt agcgtctact ttaaccccta aagctgggat
      181 tgttcatgaa tgaattacat cagtagcagt tactataatt cgaatttgat tgtttaaagg
      241 taaaacaatt cggttatcta catctaataa tcggaatcca ttagatgaaa gttcattaga
      301 ggggattata aaagaatcaa attctacatt aaagaaatct gaatattcat atcttcaata
      361 tcattgatgt ccaattgatt ttaatgtgat aagggggtta ttaagttcat ctaataagta
      421 taggagtcga agggatggta atgcaataaa aattagagta atagctggta aaatagttca
      481 aattaattca attatttgac cttctaataa gaatcgatta ataaaattat taaaaaataa
      541 attgattatt aaatatccaa ctaaaatagt aattataata agaataatta aagtatgatc
      601 atgaaaaaaa ataatttgtt ctattaaggg ggaagctcca ttttgtaggt taagatttga
      661 tcatgttgct atttc
//
LOCUS       Seq10                    675 bp    DNA     circular INV 24-MAY-2017
DEFINITION  [Dendrolimus kikuchii haplotype 10 (JL1) COII partial sequence;
            mitochondrial]Definition Line for Seq10.
ACCESSION   Seq10
VERSION
KEYWORDS    .
SOURCE      mitochondrion Dendrolimus kikuchii
  ORGANISM  Dendrolimus kikuchii
            Eukaryota; Metazoa; Ecdysozoa; Arthropoda; Hexapoda; Insecta;
            Pterygota; Neoptera; Holometabola; Lepidoptera; Glossata; Ditrysia;
            Bombycoidea; Lasiocampidae; Dendrolimus.
REFERENCE   1  (bases 1 to 675)
  AUTHORS   Men,Q.
  TITLE     Mitochondrial DNA Markers Reveal High Genetic Diversity and Strong
            Genetic Differentiation in Populations of Dendrolimus kikuchii
            Matsumura (Lepidoptera: Lasiocampidae)
  JOURNAL   Unpublished
REFERENCE   2  (bases 1 to 675)
  AUTHORS   Men,Q.
  TITLE     Direct Submission
  JOURNAL   Submitted (24-MAY-2017) School of life sciences, Anqing Normal
            University, Jixian North Road, Anqing, Anhui 246011, China
COMMENT     Bankit Comment: TOTAL # OF SEQS:40.
            Bankit Comment: TOTAL # OF SETS:40.
            
            ##Assembly-Data-START##
            Sequencing Technology :: Sanger dideoxy sequencing
            ##Assembly-Data-END##
FEATURES             Location/Qualifiers
     source          1..675
                     /organism="Dendrolimus kikuchii"
                     /organelle="mitochondrion"
                     /mol_type="genomic DNA"
                     /host="pine tree"
                     /db_xref="taxon:765133"
                     /tissue_type="Muscle"
                     /country="China"
                     /identified_by="Qiulei Men"
     CDS             <1..>675
                     /note="Partial sequence, the coding region is on the minus
                     strand; Protein defline: [Dendrolimus kikuchii haplotype
                     10 (JL1) COII partial sequence; mitochondrial]Definition
                     Line for Seq10"
                     /codon_start=2
                     /transl_table=5
                     /product="cytochrome oxidase subunit 2"
                     /translation="LIQLMKLLIGTLSITMGMKLWFAPQISEHWPKNNPGRFKKKLVW
                     LSRPGLASTLTPKAGIVHEWITSVAVTMIRIWLFKGKTIRLSTSNNRNPLDESSLEGI
                     MKESNSTLKKSEYSYLQYHWCPIDFNVMSGLLSSSNKYSSRSDGNAMKISVMAGKMVQ
                     INSIIWPSNKNRLMKLLKNKLIIKYPTKMVIMMSMIKVWSWKKMICSIKGEAPFCSLS
                     FDHVAIS"
BASE COUNT      264 a     79 c    107 g    225 t
ORIGIN      
        1 attgattcag ttaataaaat tattaattgg aactctttca attacaatag gtatgaaact
       61 atggtttgcc ccacaaattt cggaacattg accaaaaaat aacccaggtc gatttaaaaa
      121 aaaattagtt tgattaaggc gacccgggtt agcgtctact ttaaccccta aagctgggat
      181 tgttcatgaa tgaattacat cagtggcagt tactataatt cgaatttgat tgtttaaagg
      241 taaaacaatt cggttatcta catctaataa tcggaatcca ttagatgaaa gttcattaga
      301 ggggattata aaagaatcaa attctacatt aaagaaatct gaatattcat atcttcaata
      361 tcattgatgt ccaattgatt ttaatgtgat aaggggatta ttaagttcat ctaataagta
      421 taggagtcga agggatggta atgcaataaa aattagagta atagctggta aaatagttca
      481 aattaattca attatttgac cttctaataa gaatcgatta ataaaattat taaaaaataa
      541 attgattatt aaatatccaa ctaaaatagt aattataata agaataatta aagtatgatc
      601 atgaaaaaaa ataatttgtt ctattaaggg ggaagcccca ttttgtaggt taagatttga
      661 tcatgttgct atttc
//
LOCUS       Seq11                    675 bp    DNA     circular INV 24-MAY-2017
DEFINITION  [Dendrolimus kikuchii haplotype 11 (JL2) COII partial sequence;
            mitochondrial]Definition Line for Seq11.
ACCESSION   Seq11
VERSION
KEYWORDS    .
SOURCE      mitochondrion Dendrolimus kikuchii
  ORGANISM  Dendrolimus kikuchii
            Eukaryota; Metazoa; Ecdysozoa; Arthropoda; Hexapoda; Insecta;
            Pterygota; Neoptera; Holometabola; Lepidoptera; Glossata; Ditrysia;
            Bombycoidea; Lasiocampidae; Dendrolimus.
REFERENCE   1  (bases 1 to 675)
  AUTHORS   Men,Q.
  TITLE     Mitochondrial DNA Markers Reveal High Genetic Diversity and Strong
            Genetic Differentiation in Populations of Dendrolimus kikuchii
            Matsumura (Lepidoptera: Lasiocampidae)
  JOURNAL   Unpublished
REFERENCE   2  (bases 1 to 675)
  AUTHORS   Men,Q.
  TITLE     Direct Submission
  JOURNAL   Submitted (24-MAY-2017) School of life sciences, Anqing Normal
            University, Jixian North Road, Anqing, Anhui 246011, China
COMMENT     Bankit Comment: TOTAL # OF SEQS:40.
            Bankit Comment: TOTAL # OF SETS:40.
            
            ##Assembly-Data-START##
            Sequencing Technology :: Sanger dideoxy sequencing
            ##Assembly-Data-END##
FEATURES             Location/Qualifiers
     source          1..675
                     /organism="Dendrolimus kikuchii"
                     /organelle="mitochondrion"
                     /mol_type="genomic DNA"
                     /host="pine tree"
                     /db_xref="taxon:765133"
                     /tissue_type="Muscle"
                     /country="China"
                     /identified_by="Qiulei Men"
     CDS             <1..>675
                     /note="Partial sequence, the coding region is on the minus
                     strand; Protein defline: [Dendrolimus kikuchii haplotype
                     11 (JL2) COII partial sequence; mitochondrial]Definition
                     Line for Seq11"
                     /codon_start=2
                     /transl_table=5
                     /product="cytochrome oxidase subunit 2"
                     /translation="LIQLMKLLIGTLSITMGMKLWFAPQISEHWPKNNPGRFKKKLVW
                     LSRPGLASTLTPKAGIVHEWITSVAVTMIRIWLFKGKTIRLSTSNNRNPLDESSLEGI
                     MKESNSTLKKSEYSYLQYHWCPIDFNVMSGLLSSSNKYSSRSDGNAMKISVMAGKMVQ
                     INSIIWPSNKNRLMKLLKNKLIIKYPTKMVIMMSMIKVWSWKKMICSIKGEAPFCMLS
                     FDHVAIS"
BASE COUNT      263 a     79 c    107 g    226 t
ORIGIN      
        1 attgattcag ttaataaaat tattaattgg aactctttca attacaatag gtatgaaact
       61 atggtttgcc ccacaaattt cggaacattg accaaaaaat aacccaggtc gatttaaaaa
      121 aaaattagtt tgattaaggc gacccgggtt agcgtctact ttaaccccta aagctgggat
      181 tgttcatgaa tgaattacat cagtggcagt tactataatt cgaatttgat tgtttaaagg
      241 taaaacaatt cggttatcta catctaataa tcggaatcca ttagatgaaa gttcattaga
      301 ggggattata aaagaatcaa attctacatt aaagaaatct gaatattcat atcttcaata
      361 tcattgatgt ccaattgatt ttaatgtgat aaggggatta ttaagttcat ctaataagta
      421 taggagtcga agggatggta atgcaataaa aattagagta atagctggta aaatagttca
      481 aattaattca attatttgac cttctaataa gaatcgatta ataaaattat taaaaaataa
      541 attgattatt aaatatccaa ctaaaatagt aattataata agaataatta aagtatgatc
      601 gtgaaaaaaa ataatttgtt ctattaaggg ggaagcccca ttttgtatgt taagatttga
      661 tcatgttgct atttc
//
LOCUS       Seq12                    675 bp    DNA     circular INV 24-MAY-2017
DEFINITION  [Dendrolimus kikuchii haplotype 12 (WYS7) COII partial sequence;
            mitochondrial]Definition Line for Seq12.
ACCESSION   Seq12
VERSION
KEYWORDS    .
SOURCE      mitochondrion Dendrolimus kikuchii
  ORGANISM  Dendrolimus kikuchii
            Eukaryota; Metazoa; Ecdysozoa; Arthropoda; Hexapoda; Insecta;
            Pterygota; Neoptera; Holometabola; Lepidoptera; Glossata; Ditrysia;
            Bombycoidea; Lasiocampidae; Dendrolimus.
REFERENCE   1  (bases 1 to 675)
  AUTHORS   Men,Q.
  TITLE     Mitochondrial DNA Markers Reveal High Genetic Diversity and Strong
            Genetic Differentiation in Populations of Dendrolimus kikuchii
            Matsumura (Lepidoptera: Lasiocampidae)
  JOURNAL   Unpublished
REFERENCE   2  (bases 1 to 675)
  AUTHORS   Men,Q.
  TITLE     Direct Submission
  JOURNAL   Submitted (24-MAY-2017) School of life sciences, Anqing Normal
            University, Jixian North Road, Anqing, Anhui 246011, China
COMMENT     Bankit Comment: TOTAL # OF SEQS:40.
            Bankit Comment: TOTAL # OF SETS:40.
            
            ##Assembly-Data-START##
            Sequencing Technology :: Sanger dideoxy sequencing
            ##Assembly-Data-END##
FEATURES             Location/Qualifiers
     source          1..675
                     /organism="Dendrolimus kikuchii"
                     /organelle="mitochondrion"
                     /mol_type="genomic DNA"
                     /host="pine tree"
                     /db_xref="taxon:765133"
                     /tissue_type="Muscle"
                     /country="China"
                     /identified_by="Qiulei Men"
     CDS             <1..>675
                     /note="Partial sequence, the coding region is on the minus
                     strand; Protein defline: [Dendrolimus kikuchii haplotype
                     12 (WYS7) COII partial sequence; mitochondrial]Definition
                     Line for Seq12"
                     /codon_start=2
                     /transl_table=5
                     /product="cytochrome oxidase subunit 2"
                     /translation="LIQLMKLLIGTLSITMGMKLWFAPQISEHWPKNNPGRFKKKLVW
                     LSRPGLASTLTPKAGIVHEWITSVAVTMIRIWLFKGKTIRLSTSNNRNPLDESSLEGI
                     MKESNSTLKKSEYSYLQYHWCPIDFNVMSGLLSSSNKYSSRSDGNAMKISVMAGKMVQ
                     INSIIWPSNKNRLMKLLKNKLIIKYPTKMVIMMSMIKVWSWKKMICSIKGEAPFCSLS
                     FDHVAIS"
BASE COUNT      265 a     79 c    106 g    225 t
ORIGIN      
        1 attgattcag ttaataaaat tattaattgg aactctttca attacaatag gtatgaaact
       61 atggtttgcc ccacaaattt cggaacattg accaaaaaat aacccaggtc gatttaaaaa
      121 aaaattagtt tgattaaggc gacccgggtt agcgtctact ttaaccccta aagctgggat
      181 tgttcatgaa tgaattacat cagtagcagt tactataatt cgaatttgat tgtttaaagg
      241 taaaacaatt cggttatcta catctaataa tcggaatcca ttagatgaaa gttcattaga
      301 ggggattata aaagaatcaa attctacatt aaagaaatct gaatattcat atcttcaata
      361 tcattgatgt ccaattgatt ttaatgtgat aaggggatta ttaagttcat ctaataagta
      421 taggagtcga agggatggta atgcaataaa aattagagta atagctggta aaatagttca
      481 aattaattca attatttgac cttctaataa gaatcgatta ataaaattat taaaaaataa
      541 attgattatt aaatatccaa ctaaaatagt aattataata agaataatta aagtatgatc
      601 atgaaaaaaa ataatttgtt ctattaaggg ggaagcccca ttttgtaggt taagatttga
      661 tcatgttgct atttc
//
LOCUS       Seq13                    675 bp    DNA     circular INV 24-MAY-2017
DEFINITION  [Dendrolimus kikuchii haplotype 13 (WYS9) COII partial sequence;
            mitochondrial]Definition Line for Seq13.
ACCESSION   Seq13
VERSION
KEYWORDS    .
SOURCE      mitochondrion Dendrolimus kikuchii
  ORGANISM  Dendrolimus kikuchii
            Eukaryota; Metazoa; Ecdysozoa; Arthropoda; Hexapoda; Insecta;
            Pterygota; Neoptera; Holometabola; Lepidoptera; Glossata; Ditrysia;
            Bombycoidea; Lasiocampidae; Dendrolimus.
REFERENCE   1  (bases 1 to 675)
  AUTHORS   Men,Q.
  TITLE     Mitochondrial DNA Markers Reveal High Genetic Diversity and Strong
            Genetic Differentiation in Populations of Dendrolimus kikuchii
            Matsumura (Lepidoptera: Lasiocampidae)
  JOURNAL   Unpublished
REFERENCE   2  (bases 1 to 675)
  AUTHORS   Men,Q.
  TITLE     Direct Submission
  JOURNAL   Submitted (24-MAY-2017) School of life sciences, Anqing Normal
            University, Jixian North Road, Anqing, Anhui 246011, China
COMMENT     Bankit Comment: TOTAL # OF SEQS:40.
            Bankit Comment: TOTAL # OF SETS:40.
            
            ##Assembly-Data-START##
            Sequencing Technology :: Sanger dideoxy sequencing
            ##Assembly-Data-END##
FEATURES             Location/Qualifiers
     source          1..675
                     /organism="Dendrolimus kikuchii"
                     /organelle="mitochondrion"
                     /mol_type="genomic DNA"
                     /host="pine tree"
                     /db_xref="taxon:765133"
                     /tissue_type="Muscle"
                     /country="China"
                     /identified_by="Qiulei Men"
     CDS             <1..>675
                     /note="Partial sequence, the coding region is on the minus
                     strand; Protein defline: [Dendrolimus kikuchii haplotype
                     13 (WYS9) COII partial sequence; mitochondrial]Definition
                     Line for Seq13"
                     /codon_start=2
                     /transl_table=5
                     /product="cytochrome oxidase subunit 2"
                     /translation="LIQLMKLLIGTLSITMGMKLWFAPQISEHWPKNNPGRFKKKLVW
                     LSRPGLASTLTPKAGIVHEWITSVAVTMIRIWLFKGKTIRLSTSNNRNPLDESSLEGI
                     MKESNSTLKKSEYSYLQYHWCPIDFNVMSGLLSSSNKYSSRSDGNAMKISVMAGKMVQ
                     INSIIWPSNKNRLMKLLKNKLIIKYPTKMVIMMSMIKVWSWKKMICSIKGEAPFCSLS
                     FDHVAIS"
BASE COUNT      263 a     79 c    108 g    225 t
ORIGIN      
        1 attgattcag ttaataaaat tattaattgg aactctttca attacaatag gtatgaaact
       61 atggtttgcc ccacaaattt cggaacattg accaaaaaat aacccaggtc gatttaaaaa
      121 aaaattagtt tgattaaggc gacccgggtt agcgtctact ttaaccccta aagctgggat
      181 tgttcatgaa tgaattacat cagtggcagt tactataatt cgaatttgat tgtttaaagg
      241 taaaacaatt cggttatcta catctaataa tcggaatcca ttagatgaaa gttcattaga
      301 ggggattata aaagaatcaa attctacatt aaagaaatct gaatattcat atcttcaata
      361 tcattgatgt ccaattgatt ttaatgtgat aaggggatta ttaagttcat ctaataagta
      421 taggagtcga agggatggta atgcaataaa aattagagta atagctggta aaatagttca
      481 aattaattca attatttgac cttctaataa gaatcgatta ataaaattat taaaaaataa
      541 attgattatt aaatatccaa ctaaaatagt aattataata agaataatta aggtatgatc
      601 atgaaaaaaa ataatttgtt ctattaaggg ggaagcccca ttttgtaggt taagatttga
      661 tcatgttgct atttc
//
LOCUS       Seq14                    675 bp    DNA     circular INV 24-MAY-2017
DEFINITION  [Dendrolimus kikuchii haplotype 14 (WYS15) COII partial sequence;
            mitochondrial]Definition Line for Seq14.
ACCESSION   Seq14
VERSION
KEYWORDS    .
SOURCE      mitochondrion Dendrolimus kikuchii
  ORGANISM  Dendrolimus kikuchii
            Eukaryota; Metazoa; Ecdysozoa; Arthropoda; Hexapoda; Insecta;
            Pterygota; Neoptera; Holometabola; Lepidoptera; Glossata; Ditrysia;
            Bombycoidea; Lasiocampidae; Dendrolimus.
REFERENCE   1  (bases 1 to 675)
  AUTHORS   Men,Q.
  TITLE     Mitochondrial DNA Markers Reveal High Genetic Diversity and Strong
            Genetic Differentiation in Populations of Dendrolimus kikuchii
            Matsumura (Lepidoptera: Lasiocampidae)
  JOURNAL   Unpublished
REFERENCE   2  (bases 1 to 675)
  AUTHORS   Men,Q.
  TITLE     Direct Submission
  JOURNAL   Submitted (24-MAY-2017) School of life sciences, Anqing Normal
            University, Jixian North Road, Anqing, Anhui 246011, China
COMMENT     Bankit Comment: TOTAL # OF SEQS:40.
            Bankit Comment: TOTAL # OF SETS:40.
            
            ##Assembly-Data-START##
            Sequencing Technology :: Sanger dideoxy sequencing
            ##Assembly-Data-END##
FEATURES             Location/Qualifiers
     source          1..675
                     /organism="Dendrolimus kikuchii"
                     /organelle="mitochondrion"
                     /mol_type="genomic DNA"
                     /host="pine tree"
                     /db_xref="taxon:765133"
                     /tissue_type="Muscle"
                     /country="China"
                     /identified_by="Qiulei Men"
     CDS             <1..>675
                     /note="Partial sequence, the coding region is on the minus
                     strand; Protein defline: [Dendrolimus kikuchii haplotype
                     14 (WYS15) COII partial sequence; mitochondrial]Definition
                     Line for Seq14"
                     /codon_start=2
                     /transl_table=5
                     /product="cytochrome oxidase subunit 2"
                     /translation="LIQLMKLLIGTLSITMGMKLWFAPQISEHWPKNNPGRFKKKLVW
                     LSRPGLASTLTPKAGIVHEWITSVAVTMIRIWLFKGKTIRLSTSNNRNPLDESSLEGI
                     MKESNSTLKKSEYSYLQYHWCPIDFNVMSGLLSSSNKYSSRSDGNAMKISVMAGKMVQ
                     INSIIWPSNKNRLMKLLKNKLIIKYPTKMVIMMSMIKVWSWKKMICSIKGEAPFCTLS
                     FDHVAIS"
BASE COUNT      265 a     80 c    105 g    225 t
ORIGIN      
        1 attgattcag ttaataaaat tattaattgg aactctttca attacaatag gtatgaaact
       61 atggtttgcc ccacaaattt cggaacattg accaaaaaat aacccaggtc gatttaaaaa
      121 aaaattagtt tgattaaggc gacccgggtt agcgtctact ttaaccccta aagctgggat
      181 tgttcatgaa tgaattacat cagtagcagt tactataatt cgaatttgat tgtttaaagg
      241 taaaacaatt cggttatcta catctaataa tcggaatcca ttagatgaaa gttcattaga
      301 ggggattata aaagaatcaa attctacatt aaagaaatct gaatattcat atcttcaata
      361 tcattgatgt ccaattgatt ttaatgtgat aaggggatta ttaagttcat ctaataagta
      421 taggagtcga agggatggta atgcaataaa aattagagta atagctggta aaatagttca
      481 aattaattca attatttgac cttctaataa gaatcgatta ataaaattat taaaaaataa
      541 attgattatt aaatatccaa ctaaaatagt aattataata agaataatta aagtatgatc
      601 atgaaaaaaa ataatttgtt ctattaaggg ggaagcccca ttttgtacgt taagatttga
      661 tcatgttgct atttc
//
LOCUS       Seq15                    675 bp    DNA     circular INV 24-MAY-2017
DEFINITION  [Dendrolimus kikuchii haplotype 15 (LY7) COII partial sequence;
            mitochondrial]Definition Line for Seq15.
ACCESSION   Seq15
VERSION
KEYWORDS    .
SOURCE      mitochondrion Dendrolimus kikuchii
  ORGANISM  Dendrolimus kikuchii
            Eukaryota; Metazoa; Ecdysozoa; Arthropoda; Hexapoda; Insecta;
            Pterygota; Neoptera; Holometabola; Lepidoptera; Glossata; Ditrysia;
            Bombycoidea; Lasiocampidae; Dendrolimus.
REFERENCE   1  (bases 1 to 675)
  AUTHORS   Men,Q.
  TITLE     Mitochondrial DNA Markers Reveal High Genetic Diversity and Strong
            Genetic Differentiation in Populations of Dendrolimus kikuchii
            Matsumura (Lepidoptera: Lasiocampidae)
  JOURNAL   Unpublished
REFERENCE   2  (bases 1 to 675)
  AUTHORS   Men,Q.
  TITLE     Direct Submission
  JOURNAL   Submitted (24-MAY-2017) School of life sciences, Anqing Normal
            University, Jixian North Road, Anqing, Anhui 246011, China
COMMENT     Bankit Comment: TOTAL # OF SEQS:40.
            Bankit Comment: TOTAL # OF SETS:40.
            
            ##Assembly-Data-START##
            Sequencing Technology :: Sanger dideoxy sequencing
            ##Assembly-Data-END##
FEATURES             Location/Qualifiers
     source          1..675
                     /organism="Dendrolimus kikuchii"
                     /organelle="mitochondrion"
                     /mol_type="genomic DNA"
                     /host="pine tree"
                     /db_xref="taxon:765133"
                     /tissue_type="Muscle"
                     /country="China"
                     /identified_by="Qiulei Men"
     CDS             <1..>675
                     /note="Partial sequence, the coding region is on the minus
                     strand; Protein defline: [Dendrolimus kikuchii haplotype
                     15 (LY7) COII partial sequence; mitochondrial]Definition
                     Line for Seq15"
                     /codon_start=2
                     /transl_table=5
                     /product="cytochrome oxidase subunit 2"
                     /translation="LIQLMKLLIGTLSITMGMKLWFAPQISEHWPKNNPGRFKKKLVW
                     LSRPGLASTLTPKAGIVHEWITSVAVTMIRIWLFKGKTIRLSTSNNRNPLDESSLEGI
                     MKESNSTLKKSEYSYLQYHWCPIDFNVMSGLLSSSNKYSSRSDGNAMKISVMAGKMVQ
                     INSIIWPSNKNRLMKLLKNKLIIKYPTKMVIMMSMIKVWSWKKMICSIKGEAPFCSLS
                     FDHVAIS"
BASE COUNT      264 a     77 c    107 g    227 t
ORIGIN      
        1 attgattcag ttaataaaat tattaattgg aactctttca attacaatag gtatgaaact
       61 atggtttgcc ccacaaattt cggaacattg accaaaaaat aacccgggtc gatttaaaaa
      121 aaaattagtt tgattaaggc gacccgggtt agcgtctact ttaactccta aagctgggat
      181 tgttcatgaa tgaattacat cagtagcagt tactataatt cgaatttgat tgtttaaagg
      241 taaaacaatt cggttatcta catctaataa tcggaatcca ttagatgaaa gttcattaga
      301 ggggattata aaagaatcaa attctacatt aaagaaatct gaatattcat atcttcaata
      361 tcattgatgt ccaattgatt ttaatgtgat aaggggatta ttaagttcat ctaataagta
      421 taggagtcga agggatggta atgcaataaa aattagagta atagctggta aaatagttca
      481 aattaattca attatttgac cttctaataa gaatcgatta ataaaattat taaaaaataa
      541 attgattatt aaatatccaa ctaaaatagt aattataata agaataatta aagtatgatc
      601 atgaaaaaaa ataatttgtt ctattaaggg ggaagctcca ttttgtaggt taagatttga
      661 tcatgttgct atttc
//
LOCUS       Seq16                    675 bp    DNA     circular INV 24-MAY-2017
DEFINITION  [Dendrolimus kikuchii haplotype 16 (LY10) COII partial sequence;
            mitochondrial]Definition Line for Seq16.
ACCESSION   Seq16
VERSION
KEYWORDS    .
SOURCE      mitochondrion Dendrolimus kikuchii
  ORGANISM  Dendrolimus kikuchii
            Eukaryota; Metazoa; Ecdysozoa; Arthropoda; Hexapoda; Insecta;
            Pterygota; Neoptera; Holometabola; Lepidoptera; Glossata; Ditrysia;
            Bombycoidea; Lasiocampidae; Dendrolimus.
REFERENCE   1  (bases 1 to 675)
  AUTHORS   Men,Q.
  TITLE     Mitochondrial DNA Markers Reveal High Genetic Diversity and Strong
            Genetic Differentiation in Populations of Dendrolimus kikuchii
            Matsumura (Lepidoptera: Lasiocampidae)
  JOURNAL   Unpublished
REFERENCE   2  (bases 1 to 675)
  AUTHORS   Men,Q.
  TITLE     Direct Submission
  JOURNAL   Submitted (24-MAY-2017) School of life sciences, Anqing Normal
            University, Jixian North Road, Anqing, Anhui 246011, China
COMMENT     Bankit Comment: TOTAL # OF SEQS:40.
            Bankit Comment: TOTAL # OF SETS:40.
            
            ##Assembly-Data-START##
            Sequencing Technology :: Sanger dideoxy sequencing
            ##Assembly-Data-END##
FEATURES             Location/Qualifiers
     source          1..675
                     /organism="Dendrolimus kikuchii"
                     /organelle="mitochondrion"
                     /mol_type="genomic DNA"
                     /host="pine tree"
                     /db_xref="taxon:765133"
                     /tissue_type="Muscle"
                     /country="China"
                     /identified_by="Qiulei Men"
     CDS             <1..>675
                     /note="Partial sequence, the coding region is on the minus
                     strand; Protein defline: [Dendrolimus kikuchii haplotype
                     16 (LY10) COII partial sequence; mitochondrial]Definition
                     Line for Seq16"
                     /codon_start=2
                     /transl_table=5
                     /product="cytochrome oxidase subunit 2"
                     /translation="LIQLMKLLIGTLSITMGMKLWFAPQISEHWPKNNPGRFKKKLVW
                     LSRPGLASTLTPKAGIVHEWITSEAVTMIRIWLFKGKTIRLSTSNNRNPLDESSLEGI
                     MKESNSTLKKSEYSYLQYHWCPIDFNVMSGLLSSSNKYSSRSDGNAMKISVMAGKMVQ
                     INSIIWPSNKNRLMKLLKNKLIIKYPTKMVIMMSMIKVWSWKKMICSIKGEAPFCSLS
                     FDHVAIS"
BASE COUNT      265 a     77 c    107 g    226 t
ORIGIN      
        1 attgattcag ttaataaaat tattaattgg aactctttca attacaatag gtatgaaact
       61 atggtttgcc ccacaaattt cggaacattg accaaaaaat aacccgggtc gatttaaaaa
      121 aaaattagtt tgattaaggc gacccgggtt agcgtctact ttaactccta aagctgggat
      181 tgttcatgaa tgaattacat cagaagcagt tactataatt cgaatttgat tgtttaaagg
      241 taaaacaatt cggttatcta catctaataa tcggaatcca ttagatgaaa gttcattaga
      301 ggggattata aaagaatcaa attctacatt aaagaaatct gaatattcat atcttcaata
      361 tcattgatgt ccaattgatt ttaatgtgat aaggggatta ttaagttcat ctaataagta
      421 taggagtcga agggatggta atgcaataaa aattagagta atagctggta aaatagttca
      481 aattaattca attatttgac cttctaataa gaatcgatta ataaaattat taaaaaataa
      541 attgattatt aaatatccaa ctaaaatagt aattataata agaataatta aagtatgatc
      601 atgaaaaaaa ataatttgtt ctattaaggg ggaagctcca ttttgtaggt taagatttga
      661 tcatgttgct atttc
//
LOCUS       Seq17                    675 bp    DNA     circular INV 24-MAY-2017
DEFINITION  [Dendrolimus kikuchii haplotype 17 (HY14) COII partial sequence;
            mitochondrial]Definition Line for Seq17.
ACCESSION   Seq17
VERSION
KEYWORDS    .
SOURCE      mitochondrion Dendrolimus kikuchii
  ORGANISM  Dendrolimus kikuchii
            Eukaryota; Metazoa; Ecdysozoa; Arthropoda; Hexapoda; Insecta;
            Pterygota; Neoptera; Holometabola; Lepidoptera; Glossata; Ditrysia;
            Bombycoidea; Lasiocampidae; Dendrolimus.
REFERENCE   1  (bases 1 to 675)
  AUTHORS   Men,Q.
  TITLE     Mitochondrial DNA Markers Reveal High Genetic Diversity and Strong
            Genetic Differentiation in Populations of Dendrolimus kikuchii
            Matsumura (Lepidoptera: Lasiocampidae)
  JOURNAL   Unpublished
REFERENCE   2  (bases 1 to 675)
  AUTHORS   Men,Q.
  TITLE     Direct Submission
  JOURNAL   Submitted (24-MAY-2017) School of life sciences, Anqing Normal
            University, Jixian North Road, Anqing, Anhui 246011, China
COMMENT     Bankit Comment: TOTAL # OF SEQS:40.
            Bankit Comment: TOTAL # OF SETS:40.
            
            ##Assembly-Data-START##
            Sequencing Technology :: Sanger dideoxy sequencing
            ##Assembly-Data-END##
FEATURES             Location/Qualifiers
     source          1..675
                     /organism="Dendrolimus kikuchii"
                     /organelle="mitochondrion"
                     /mol_type="genomic DNA"
                     /host="pine tree"
                     /db_xref="taxon:765133"
                     /tissue_type="Muscle"
                     /country="China"
                     /identified_by="Qiulei Men"
     CDS             <1..>675
                     /note="Partial sequence, the coding region is on the minus
                     strand; Protein defline: [Dendrolimus kikuchii haplotype
                     17 (HY14) COII partial sequence; mitochondrial]Definition
                     Line for Seq17"
                     /codon_start=2
                     /transl_table=5
                     /product="cytochrome oxidase subunit 2"
                     /translation="LIQLMKLLIGTLSITMGMKLWFAPQISEHWPKNNPGRFKKKLVW
                     LSRPGLASTLTPKAGIVHEWITSVAVTMIRIWLFKGKTIRLSTSNNRNPLDESSLEGI
                     MKESNSTLKKSEYSYLQYHWCPIDFNVMSGLLSSSNKYSSRSDGNAMKISVMAGKMVQ
                     INSIIWPSNKNRLMKLLKNKLIIKYPTKMVIMMSMIKVWSWKKMICSIKGEAPFCSLS
                     FDHVAIS"
BASE COUNT      264 a     77 c    107 g    227 t
ORIGIN      
        1 attgattcag ttaataaaat tattaattgg aactctttca attacaatag gtatgaaact
       61 atggtttgcc ccacaaattt cggaacattg accaaaaaat aacccgggtc gatttaaaaa
      121 aaaattagtt tgattaaggc gacctgggtt agcgtctact ttaaccccta aagctgggat
      181 tgttcatgaa tgaattacat cagtagcagt tactataatt cgaatttgat tgtttaaagg
      241 taaaacaatt cggttatcta catctaataa tcggaatcca ttagatgaaa gttcattaga
      301 ggggattata aaagaatcaa attctacatt aaagaaatct gaatattcat atcttcaata
      361 tcattgatgt ccaattgatt ttaatgtgat aaggggatta ttaagttcat ctaataagta
      421 taggagtcga agggatggta atgcaataaa aattagagta atagctggta aaatagttca
      481 aattaattca attatttgac cttctaataa gaatcgatta ataaaattat taaaaaataa
      541 attgattatt aaatatccaa ctaaaatagt aattataata agaataatta aagtatgatc
      601 atgaaaaaaa ataatttgtt ctattaaggg ggaagctcca ttttgtaggt taagatttga
      661 tcatgttgct atttc
//
LOCUS       Seq18                    675 bp    DNA     circular INV 24-MAY-2017
DEFINITION  [Dendrolimus kikuchii haplotype 18 (HY7) COII partial sequence;
            mitochondrial]Definition Line for Seq18.
ACCESSION   Seq18
VERSION
KEYWORDS    .
SOURCE      mitochondrion Dendrolimus kikuchii
  ORGANISM  Dendrolimus kikuchii
            Eukaryota; Metazoa; Ecdysozoa; Arthropoda; Hexapoda; Insecta;
            Pterygota; Neoptera; Holometabola; Lepidoptera; Glossata; Ditrysia;
            Bombycoidea; Lasiocampidae; Dendrolimus.
REFERENCE   1  (bases 1 to 675)
  AUTHORS   Men,Q.
  TITLE     Mitochondrial DNA Markers Reveal High Genetic Diversity and Strong
            Genetic Differentiation in Populations of Dendrolimus kikuchii
            Matsumura (Lepidoptera: Lasiocampidae)
  JOURNAL   Unpublished
REFERENCE   2  (bases 1 to 675)
  AUTHORS   Men,Q.
  TITLE     Direct Submission
  JOURNAL   Submitted (24-MAY-2017) School of life sciences, Anqing Normal
            University, Jixian North Road, Anqing, Anhui 246011, China
COMMENT     Bankit Comment: TOTAL # OF SEQS:40.
            Bankit Comment: TOTAL # OF SETS:40.
            
            ##Assembly-Data-START##
            Sequencing Technology :: Sanger dideoxy sequencing
            ##Assembly-Data-END##
FEATURES             Location/Qualifiers
     source          1..675
                     /organism="Dendrolimus kikuchii"
                     /organelle="mitochondrion"
                     /mol_type="genomic DNA"
                     /host="pine tree"
                     /db_xref="taxon:765133"
                     /tissue_type="Muscle"
                     /country="China"
                     /identified_by="Qiulei Men"
     CDS             <1..>675
                     /note="Partial sequence, the coding region is on the minus
                     strand; Protein defline: [Dendrolimus kikuchii haplotype
                     18 (HY7) COII partial sequence; mitochondrial]Definition
                     Line for Seq18"
                     /codon_start=2
                     /transl_table=5
                     /product="cytochrome oxidase subunit 2"
                     /translation="LIQLMKLLIGTLSITMGMKLWFAPQISEHWPKNNPGRFKKKLVW
                     LSRPGLASTLTPKAGIVHEWITSVAVTMIRIWLFKGKTIRLSTSNNRNPLDESSLEGI
                     MKESNSTLKKSEYSYLQYHWCPIDFNVMSGLLSSSNKYSSRSDGNAMKISVMAGKMVQ
                     INSIIWPSNKNRLMKLLKNKLIIKYPTKMVIMMSVIKVWSWKKMICSIKGEAQICMLM
                     FDHVAIS"
BASE COUNT      265 a     76 c    106 g    228 t
ORIGIN      
        1 attgattcag ttaataaaat tattaattgg aactctttca attacaatag gtatgaaact
       61 atggtttgcc ccacaaattt cggaacattg accaaaaaat aacccgggtc gatttaaaaa
      121 aaaattagtt tgattaaggc gacctgggtt agcgtctact ttaaccccta aagctgggat
      181 tgttcatgaa tgaattacat cagtagcagt tactataatt cgaatttgat tgtttaaagg
      241 taaaacaatt cggttatcta catctaataa tcggaatcca ttagatgaaa gttcattaga
      301 ggggattata aaagaatcaa attctacatt aaagaaatct gaatattcat atcttcaata
      361 tcattgatgt ccaattgatt ttaatgtgat aaggggatta ttaagttcat ctaataagta
      421 taggagtcga agggatggta atgcaataaa aattagagta atagctggta aaatagttca
      481 aattaattca attatttgac cttctaataa gaatcgatta ataaaattat taaaaaataa
      541 attgattatt aaatatccaa ctaaaatagt aattataata agagtaatta aagtatgatc
      601 atgaaaaaaa ataatttgtt ctattaaggg ggaagctcaa atttgtatgt taatatttga
      661 tcatgttgct atttc
//
LOCUS       Seq19                    675 bp    DNA     circular INV 24-MAY-2017
DEFINITION  [Dendrolimus kikuchii haplotype 19 (HY31) COII partial sequence;
            mitochondrial]Definition Line for Seq19.
ACCESSION   Seq19
VERSION
KEYWORDS    .
SOURCE      mitochondrion Dendrolimus kikuchii
  ORGANISM  Dendrolimus kikuchii
            Eukaryota; Metazoa; Ecdysozoa; Arthropoda; Hexapoda; Insecta;
            Pterygota; Neoptera; Holometabola; Lepidoptera; Glossata; Ditrysia;
            Bombycoidea; Lasiocampidae; Dendrolimus.
REFERENCE   1  (bases 1 to 675)
  AUTHORS   Men,Q.
  TITLE     Mitochondrial DNA Markers Reveal High Genetic Diversity and Strong
            Genetic Differentiation in Populations of Dendrolimus kikuchii
            Matsumura (Lepidoptera: Lasiocampidae)
  JOURNAL   Unpublished
REFERENCE   2  (bases 1 to 675)
  AUTHORS   Men,Q.
  TITLE     Direct Submission
  JOURNAL   Submitted (24-MAY-2017) School of life sciences, Anqing Normal
            University, Jixian North Road, Anqing, Anhui 246011, China
COMMENT     Bankit Comment: TOTAL # OF SEQS:40.
            Bankit Comment: TOTAL # OF SETS:40.
            
            ##Assembly-Data-START##
            Sequencing Technology :: Sanger dideoxy sequencing
            ##Assembly-Data-END##
FEATURES             Location/Qualifiers
     source          1..675
                     /organism="Dendrolimus kikuchii"
                     /organelle="mitochondrion"
                     /mol_type="genomic DNA"
                     /host="pine tree"
                     /db_xref="taxon:765133"
                     /tissue_type="Muscle"
                     /country="China"
                     /identified_by="Qiulei Men"
     CDS             <1..>675
                     /note="Partial sequence, the coding region is on the minus
                     strand; Protein defline: [Dendrolimus kikuchii haplotype
                     19 (HY31) COII partial sequence; mitochondrial]Definition
                     Line for Seq19"
                     /codon_start=2
                     /transl_table=5
                     /product="cytochrome oxidase subunit 2"
                     /translation="LIQLMKLLIGTLSITMGMKLWFAPQISEHWPKNNPGRFKKKLVW
                     LSRPGLASTLTPKAGIVHEWITSVAVTMIRIWLFKGKTIRLSTSNNRNPLDESSLEGI
                     MKESNSTLKKSEYSYLQYHWCPIDFNVMSGLLSSSNKYSSRSDGNAMKISVMAGKMVQ
                     INSIIWPSNKNRLMKLLKNKLIIKYPTKMVIMMSVIKVWSWKKMICSIKGEAPFCSLS
                     FDHVAIS"
BASE COUNT      263 a     77 c    108 g    227 t
ORIGIN      
        1 attgattcag ttaataaaat tattaattgg aactctttca attacaatag gtatgaaact
       61 atggtttgcc ccacaaattt cggaacattg accaaaaaat aacccgggtc gatttaaaaa
      121 aaaattagtt tgattaaggc gacctgggtt agcgtctact ttaaccccta aagctgggat
      181 tgttcatgaa tgaattacat cagtagcagt tactataatt cgaatttgat tgtttaaagg
      241 taaaacaatt cggttatcta catctaataa tcggaatcca ttagatgaaa gttcattaga
      301 ggggattata aaagaatcaa attctacatt aaagaaatct gaatattcat atcttcaata
      361 tcattgatgt ccaattgatt ttaatgtgat aaggggatta ttaagttcat ctaataagta
      421 taggagtcga agggatggta atgcaataaa aattagagta atagctggta aaatagttca
      481 aattaattca attatttgac cttctaataa gaatcgatta ataaaattat taaaaaataa
      541 attgattatt aaatatccaa ctaaaatagt aattataata agagtaatta aagtatgatc
      601 atgaaaaaaa ataatttgtt ctattaaggg ggaagctcca ttttgtaggt taagatttga
      661 tcatgttgct atttc
//
LOCUS       Seq20                    675 bp    DNA     circular INV 24-MAY-2017
DEFINITION  [Dendrolimus kikuchii haplotype 20 (HY28) COII partial sequence;
            mitochondrial]Definition Line for Seq20.
ACCESSION   Seq20
VERSION
KEYWORDS    .
SOURCE      mitochondrion Dendrolimus kikuchii
  ORGANISM  Dendrolimus kikuchii
            Eukaryota; Metazoa; Ecdysozoa; Arthropoda; Hexapoda; Insecta;
            Pterygota; Neoptera; Holometabola; Lepidoptera; Glossata; Ditrysia;
            Bombycoidea; Lasiocampidae; Dendrolimus.
REFERENCE   1  (bases 1 to 675)
  AUTHORS   Men,Q.
  TITLE     Mitochondrial DNA Markers Reveal High Genetic Diversity and Strong
            Genetic Differentiation in Populations of Dendrolimus kikuchii
            Matsumura (Lepidoptera: Lasiocampidae)
  JOURNAL   Unpublished
REFERENCE   2  (bases 1 to 675)
  AUTHORS   Men,Q.
  TITLE     Direct Submission
  JOURNAL   Submitted (24-MAY-2017) School of life sciences, Anqing Normal
            University, Jixian North Road, Anqing, Anhui 246011, China
COMMENT     Bankit Comment: TOTAL # OF SEQS:40.
            Bankit Comment: TOTAL # OF SETS:40.
            
            ##Assembly-Data-START##
            Sequencing Technology :: Sanger dideoxy sequencing
            ##Assembly-Data-END##
FEATURES             Location/Qualifiers
     source          1..675
                     /organism="Dendrolimus kikuchii"
                     /organelle="mitochondrion"
                     /mol_type="genomic DNA"
                     /host="pine tree"
                     /db_xref="taxon:765133"
                     /tissue_type="Muscle"
                     /country="China"
                     /identified_by="Qiulei Men"
     CDS             <1..>675
                     /note="Partial sequence, the coding region is on the minus
                     strand; Protein defline: [Dendrolimus kikuchii haplotype
                     20 (HY28) COII partial sequence; mitochondrial]Definition
                     Line for Seq20"
                     /codon_start=2
                     /transl_table=5
                     /product="cytochrome oxidase subunit 2"
                     /translation="LNQVMKLLMGTLSITMGMKLWFAPQISEHWPKNNPGRFKKKLVW
                     LSRPGLASTLTPKAGIVHEWITSVAVTMIRIWLFKGKTIRLSTSNNRNPLDESSLEGI
                     MKESNSTLKKSEYSYLQYHWCPIDFNVMSGLLSSSNKYSSRSDGNAMKISVMAGKMVQ
                     INSIIWPSNKNRLMKLLKNKLIIKYPTKMVIMMSMIKVWSWKKMICSIKGEAPFCSLS
                     FDHVAIS"
BASE COUNT      266 a     77 c    108 g    224 t
ORIGIN      
        1 attgaatcag gtaataaaat tattaatagg aactctttca attacaatag gtatgaaact
       61 atggtttgcc ccacaaattt cggaacattg accaaaaaat aacccgggtc gatttaaaaa
      121 aaaattagtt tgattaaggc gacctgggtt agcgtctact ttaaccccta aagctgggat
      181 tgttcatgaa tgaattacat cagtagcagt tactataatt cgaatttgat tgtttaaagg
      241 taaaacaatt cggttatcta catctaataa tcggaatcca ttagatgaaa gttcattaga
      301 ggggattata aaagaatcaa attctacatt aaagaaatct gaatattcat atcttcaata
      361 tcattgatgt ccaattgatt ttaatgtgat aaggggatta ttaagttcat ctaataagta
      421 taggagtcga agggatggta atgcaataaa aattagagta atagctggta aaatagttca
      481 aattaattca attatttgac cttctaataa gaatcgatta ataaaattat taaaaaataa
      541 attgattatt aaatatccaa ctaaaatagt aattataata agaataatta aagtatgatc
      601 atgaaaaaaa ataatttgtt ctattaaggg ggaagctcca ttttgtaggt taagatttga
      661 tcatgttgct atttc
//
LOCUS       Seq21                    675 bp    DNA     circular INV 24-MAY-2017
DEFINITION  [Dendrolimus kikuchii haplotype 21 (HY21) COII partial sequence;
            mitochondrial]Definition Line for Seq21.
ACCESSION   Seq21
VERSION
KEYWORDS    .
SOURCE      mitochondrion Dendrolimus kikuchii
  ORGANISM  Dendrolimus kikuchii
            Eukaryota; Metazoa; Ecdysozoa; Arthropoda; Hexapoda; Insecta;
            Pterygota; Neoptera; Holometabola; Lepidoptera; Glossata; Ditrysia;
            Bombycoidea; Lasiocampidae; Dendrolimus.
REFERENCE   1  (bases 1 to 675)
  AUTHORS   Men,Q.
  TITLE     Mitochondrial DNA Markers Reveal High Genetic Diversity and Strong
            Genetic Differentiation in Populations of Dendrolimus kikuchii
            Matsumura (Lepidoptera: Lasiocampidae)
  JOURNAL   Unpublished
REFERENCE   2  (bases 1 to 675)
  AUTHORS   Men,Q.
  TITLE     Direct Submission
  JOURNAL   Submitted (24-MAY-2017) School of life sciences, Anqing Normal
            University, Jixian North Road, Anqing, Anhui 246011, China
COMMENT     Bankit Comment: TOTAL # OF SEQS:40.
            Bankit Comment: TOTAL # OF SETS:40.
            
            ##Assembly-Data-START##
            Sequencing Technology :: Sanger dideoxy sequencing
            ##Assembly-Data-END##
FEATURES             Location/Qualifiers
     source          1..675
                     /organism="Dendrolimus kikuchii"
                     /organelle="mitochondrion"
                     /mol_type="genomic DNA"
                     /host="pine tree"
                     /db_xref="taxon:765133"
                     /tissue_type="Muscle"
                     /country="China"
                     /identified_by="Qiulei Men"
     CDS             <1..>675
                     /note="Partial sequence, the coding region is on the minus
                     strand; Protein defline: [Dendrolimus kikuchii haplotype
                     21 (HY21) COII partial sequence; mitochondrial]Definition
                     Line for Seq21"
                     /codon_start=2
                     /transl_table=5
                     /product="cytochrome oxidase subunit 2"
                     /translation="LIQVMKLLIGTLSITMGMKLWFAPQISEHWPKNNPGRFKKKLVW
                     LSRPGLASTLTPKAGIVHEWITSVAVTMIRIWLFKGKTIRLSTSNNRNPLDESSLEGI
                     MKESNSTLKKSEYSYLQYHWCPIDFNVMSGLLSSSNKYSSRSDGNAMKISVMAGKMVQ
                     INSIIWPSNKNRLMKLLKNKLIIKYPTKMVIMMSMIKVWSWKKMICSIKGEAPFCSLS
                     FDHVAIS"
BASE COUNT      264 a     77 c    108 g    226 t
ORIGIN      
        1 attgattcag gtaataaaat tattaattgg aactctttca attacaatag gtatgaaact
       61 atggtttgcc ccacaaattt cggaacattg accaaaaaat aacccgggtc gatttaaaaa
      121 aaaattagtt tgattaaggc gacctgggtt agcgtctact ttaaccccta aagctgggat
      181 tgttcatgaa tgaattacat cagtagcagt tactataatt cgaatttgat tgtttaaagg
      241 taaaacaatt cggttatcta catctaataa tcggaatcca ttagatgaaa gttcattaga
      301 ggggattata aaagaatcaa attctacatt aaagaaatct gaatattcat atcttcaata
      361 tcattgatgt ccaattgatt ttaatgtgat aaggggatta ttaagttcat ctaataagta
      421 taggagtcga agggatggta atgcaataaa aattagagta atagctggta aaatagttca
      481 aattaattca attatttgac cttctaataa gaatcgatta ataaaattat taaaaaataa
      541 attgattatt aaatatccaa ctaaaatagt aattataata agaataatta aagtatgatc
      601 atgaaaaaaa ataatttgtt ctattaaggg ggaagctcca ttttgtaggt taagatttga
      661 tcatgttgct atttc
//
LOCUS       Seq22                    675 bp    DNA     circular INV 24-MAY-2017
DEFINITION  [Dendrolimus kikuchii haplotype 22 (HY26) COII partial sequence;
            mitochondrial]Definition Line for Seq22.
ACCESSION   Seq22
VERSION
KEYWORDS    .
SOURCE      mitochondrion Dendrolimus kikuchii
  ORGANISM  Dendrolimus kikuchii
            Eukaryota; Metazoa; Ecdysozoa; Arthropoda; Hexapoda; Insecta;
            Pterygota; Neoptera; Holometabola; Lepidoptera; Glossata; Ditrysia;
            Bombycoidea; Lasiocampidae; Dendrolimus.
REFERENCE   1  (bases 1 to 675)
  AUTHORS   Men,Q.
  TITLE     Mitochondrial DNA Markers Reveal High Genetic Diversity and Strong
            Genetic Differentiation in Populations of Dendrolimus kikuchii
            Matsumura (Lepidoptera: Lasiocampidae)
  JOURNAL   Unpublished
REFERENCE   2  (bases 1 to 675)
  AUTHORS   Men,Q.
  TITLE     Direct Submission
  JOURNAL   Submitted (24-MAY-2017) School of life sciences, Anqing Normal
            University, Jixian North Road, Anqing, Anhui 246011, China
COMMENT     Bankit Comment: TOTAL # OF SEQS:40.
            Bankit Comment: TOTAL # OF SETS:40.
            
            ##Assembly-Data-START##
            Sequencing Technology :: Sanger dideoxy sequencing
            ##Assembly-Data-END##
FEATURES             Location/Qualifiers
     source          1..675
                     /organism="Dendrolimus kikuchii"
                     /organelle="mitochondrion"
                     /mol_type="genomic DNA"
                     /host="pine tree"
                     /db_xref="taxon:765133"
                     /tissue_type="Muscle"
                     /country="China"
                     /identified_by="Qiulei Men"
     CDS             <1..>675
                     /note="Partial sequence, the coding region is on the minus
                     strand; Protein defline: [Dendrolimus kikuchii haplotype
                     22 (HY26) COII partial sequence; mitochondrial]Definition
                     Line for Seq22"
                     /codon_start=2
                     /transl_table=5
                     /product="cytochrome oxidase subunit 2"
                     /translation="LIQLLKLLIGTLSITMGMKLWFAPQISEHWPKNNPGRFKKKLVW
                     LSRPGLASTLTPKAGIVHEWITSVAVTMIRIWLFKGKTIRLSTSNNRNPLDESSLEGI
                     MKESNSTLKKSEYSYLQYHWCPIDFNVMSGLLSSSNKYSSRSDGNAMKISVMAGKMVQ
                     INSIIWPSNKNRLMKLLKNKLIIKYPTKMVIMMSMIKVWSWKKMICSIKGEAPFCSLS
                     FDHVAIS"
BASE COUNT      263 a     78 c    107 g    227 t
ORIGIN      
        1 attgattcag ttactaaaat tattaattgg aactctttca attacaatag gtatgaaact
       61 atggtttgcc ccacaaattt cggaacattg accaaaaaat aacccgggtc gatttaaaaa
      121 aaaattagtt tgattaaggc gacctgggtt agcgtctact ttaaccccta aagctgggat
      181 tgttcatgaa tgaattacat cagtagcagt tactataatt cgaatttgat tgtttaaagg
      241 taaaacaatt cggttatcta catctaataa tcggaatcca ttagatgaaa gttcattaga
      301 ggggattata aaagaatcaa attctacatt aaagaaatct gaatattcat atcttcaata
      361 tcattgatgt ccaattgatt ttaatgtgat aaggggatta ttaagttcat ctaataagta
      421 taggagtcga agggatggta atgcaataaa aattagagta atagctggta aaatagttca
      481 aattaattca attatttgac cttctaataa gaatcgatta ataaaattat taaaaaataa
      541 attgattatt aaatatccaa ctaaaatagt aattataata agaataatta aagtatgatc
      601 atgaaaaaaa ataatttgtt ctattaaggg ggaagctcca ttttgtaggt taagatttga
      661 tcatgttgct atttc
//
LOCUS       Seq23                    675 bp    DNA     circular INV 24-MAY-2017
DEFINITION  [Dendrolimus kikuchii haplotype 23 (JA14) COII partial sequence;
            mitochondrial]Definition Line for Seq23.
ACCESSION   Seq23
VERSION
KEYWORDS    .
SOURCE      mitochondrion Dendrolimus kikuchii
  ORGANISM  Dendrolimus kikuchii
            Eukaryota; Metazoa; Ecdysozoa; Arthropoda; Hexapoda; Insecta;
            Pterygota; Neoptera; Holometabola; Lepidoptera; Glossata; Ditrysia;
            Bombycoidea; Lasiocampidae; Dendrolimus.
REFERENCE   1  (bases 1 to 675)
  AUTHORS   Men,Q.
  TITLE     Mitochondrial DNA Markers Reveal High Genetic Diversity and Strong
            Genetic Differentiation in Populations of Dendrolimus kikuchii
            Matsumura (Lepidoptera: Lasiocampidae)
  JOURNAL   Unpublished
REFERENCE   2  (bases 1 to 675)
  AUTHORS   Men,Q.
  TITLE     Direct Submission
  JOURNAL   Submitted (24-MAY-2017) School of life sciences, Anqing Normal
            University, Jixian North Road, Anqing, Anhui 246011, China
COMMENT     Bankit Comment: TOTAL # OF SEQS:40.
            Bankit Comment: TOTAL # OF SETS:40.
            
            ##Assembly-Data-START##
            Sequencing Technology :: Sanger dideoxy sequencing
            ##Assembly-Data-END##
FEATURES             Location/Qualifiers
     source          1..675
                     /organism="Dendrolimus kikuchii"
                     /organelle="mitochondrion"
                     /mol_type="genomic DNA"
                     /host="pine tree"
                     /db_xref="taxon:765133"
                     /tissue_type="Muscle"
                     /country="China"
                     /identified_by="Qiulei Men"
     CDS             <1..>675
                     /note="Partial sequence, the coding region is on the minus
                     strand; Protein defline: [Dendrolimus kikuchii haplotype
                     23 (JA14) COII partial sequence; mitochondrial]Definition
                     Line for Seq23"
                     /codon_start=2
                     /transl_table=5
                     /product="cytochrome oxidase subunit 2"
                     /translation="LIRLMKLLIGTLSITMGMKLWFAPQISEHWPKNNPGRFKKKLVW
                     LSRPGLASTLTPKAGIVHEWITSVAVTMIRIWLFKGKTIRLSTSNNRNPLDESSLEGI
                     MKESNSTLKKSEYSYLQYHWCPIDFNVMSGLLSSSNKYSSRSDGNAMKISVMAGKMVQ
                     INSIIWPSNKNRLMKLLKNKLIIKYPTKMVIMMSMIKVWSWKKMICSIKGEAPFCSLS
                     FDHVAIS"
BASE COUNT      263 a     77 c    108 g    227 t
ORIGIN      
        1 attgattcgg ttaataaaat tattaattgg aactctttca attacaatag gtatgaaact
       61 atggtttgcc ccacaaattt cggaacattg accaaaaaat aacccgggtc gatttaaaaa
      121 aaaattagtt tgattaaggc gacctgggtt agcgtctact ttaaccccta aagctgggat
      181 tgttcatgaa tgaattacat cagtagcagt tactataatt cgaatttgat tgtttaaagg
      241 taaaacaatt cggttatcta catctaataa tcggaatcca ttagatgaaa gttcattaga
      301 ggggattata aaagaatcaa attctacatt aaagaaatct gaatattcat atcttcaata
      361 tcattgatgt ccaattgatt ttaatgtgat aaggggatta ttaagttcat ctaataagta
      421 taggagtcga agggatggta atgcaataaa aattagagta atagctggta aaatagttca
      481 aattaattca attatttgac cttctaataa gaatcgatta ataaaattat taaaaaataa
      541 attgattatt aaatatccaa ctaaaatagt aattataata agaataatta aagtatgatc
      601 atgaaaaaaa ataatttgtt ctattaaggg ggaagctcca ttttgtaggt taagatttga
      661 tcatgttgct atttc
//
LOCUS       Seq24                    675 bp    DNA     circular INV 24-MAY-2017
DEFINITION  [Dendrolimus kikuchii haplotype 24 (JA19) COII partial sequence;
            mitochondrial]Definition Line for Seq24.
ACCESSION   Seq24
VERSION
KEYWORDS    .
SOURCE      mitochondrion Dendrolimus kikuchii
  ORGANISM  Dendrolimus kikuchii
            Eukaryota; Metazoa; Ecdysozoa; Arthropoda; Hexapoda; Insecta;
            Pterygota; Neoptera; Holometabola; Lepidoptera; Glossata; Ditrysia;
            Bombycoidea; Lasiocampidae; Dendrolimus.
REFERENCE   1  (bases 1 to 675)
  AUTHORS   Men,Q.
  TITLE     Mitochondrial DNA Markers Reveal High Genetic Diversity and Strong
            Genetic Differentiation in Populations of Dendrolimus kikuchii
            Matsumura (Lepidoptera: Lasiocampidae)
  JOURNAL   Unpublished
REFERENCE   2  (bases 1 to 675)
  AUTHORS   Men,Q.
  TITLE     Direct Submission
  JOURNAL   Submitted (24-MAY-2017) School of life sciences, Anqing Normal
            University, Jixian North Road, Anqing, Anhui 246011, China
COMMENT     Bankit Comment: TOTAL # OF SEQS:40.
            Bankit Comment: TOTAL # OF SETS:40.
            
            ##Assembly-Data-START##
            Sequencing Technology :: Sanger dideoxy sequencing
            ##Assembly-Data-END##
FEATURES             Location/Qualifiers
     source          1..675
                     /organism="Dendrolimus kikuchii"
                     /organelle="mitochondrion"
                     /mol_type="genomic DNA"
                     /host="pine tree"
                     /db_xref="taxon:765133"
                     /tissue_type="Muscle"
                     /country="China"
                     /identified_by="Qiulei Men"
     CDS             <1..>675
                     /note="Partial sequence, the coding region is on the minus
                     strand; Protein defline: [Dendrolimus kikuchii haplotype
                     24 (JA19) COII partial sequence; mitochondrial]Definition
                     Line for Seq24"
                     /codon_start=2
                     /transl_table=5
                     /product="cytochrome oxidase subunit 2"
                     /translation="LIQLMKLLIGTLSITMGMKLWFAPQISEHWPKNNPGRFKKKLVW
                     LSRPGLASTLTPKAGIVHEWITSVAVTMIRIWLFKGKTIRLSTSNNRNPLDESSLEGI
                     MKESNSTLKKSEYSYLQYHWCPIDFNVMSGLLSSSNKYSSRSDGNAMKISVMAGKMVQ
                     INSIIWPSNKNRLMKLLKNKLIIKYPTKMVIMMSMIKVWSWKKMICSIKGEAPFCSLS
                     FDHVAIS"
BASE COUNT      264 a     78 c    107 g    226 t
ORIGIN      
        1 attgattcag ttaataaaat tattaattgg aactctttca attacaatag gtatgaaact
       61 atggtttgcc ccacaaattt cggaacattg accaaaaaat aacccgggtc gatttaaaaa
      121 aaaattagtt tgattaaggc gacctgggtt agcgtctact ttaaccccta aagctgggat
      181 tgttcatgaa tgaattacat cagtagcagt tactataatt cgaatttgat tgtttaaagg
      241 taaaacaatt cggttatcta catctaataa tcggaatcca ttagatgaaa gttcattaga
      301 ggggattata aaagaatcaa attctacatt aaagaaatct gaatattcat atcttcaata
      361 tcattgatgt ccaattgatt ttaatgtgat aaggggatta ttaagttcat ctaataagta
      421 taggagtcga agggatggta atgcaataaa aattagagta atagctggta aaatagttca
      481 aattaattca attatttgac cttctaataa gaatcgatta ataaaattat taaaaaataa
      541 attgattatt aaatatccaa ctaaaatagt aattataata agaataatta aagtatgatc
      601 atgaaaaaaa ataatttgtt ctattaaggg ggaagcccca ttttgtaggt taagatttga
      661 tcatgttgct atttc
//
LOCUS       Seq25                    675 bp    DNA     circular INV 24-MAY-2017
DEFINITION  [Dendrolimus kikuchii haplotype 25 (QDH3) COII partial sequence;
            mitochondrial]Definition Line for Seq25.
ACCESSION   Seq25
VERSION
KEYWORDS    .
SOURCE      mitochondrion Dendrolimus kikuchii
  ORGANISM  Dendrolimus kikuchii
            Eukaryota; Metazoa; Ecdysozoa; Arthropoda; Hexapoda; Insecta;
            Pterygota; Neoptera; Holometabola; Lepidoptera; Glossata; Ditrysia;
            Bombycoidea; Lasiocampidae; Dendrolimus.
REFERENCE   1  (bases 1 to 675)
  AUTHORS   Men,Q.
  TITLE     Mitochondrial DNA Markers Reveal High Genetic Diversity and Strong
            Genetic Differentiation in Populations of Dendrolimus kikuchii
            Matsumura (Lepidoptera: Lasiocampidae)
  JOURNAL   Unpublished
REFERENCE   2  (bases 1 to 675)
  AUTHORS   Men,Q.
  TITLE     Direct Submission
  JOURNAL   Submitted (24-MAY-2017) School of life sciences, Anqing Normal
            University, Jixian North Road, Anqing, Anhui 246011, China
COMMENT     Bankit Comment: TOTAL # OF SEQS:40.
            Bankit Comment: TOTAL # OF SETS:40.
            
            ##Assembly-Data-START##
            Sequencing Technology :: Sanger dideoxy sequencing
            ##Assembly-Data-END##
FEATURES             Location/Qualifiers
     source          1..675
                     /organism="Dendrolimus kikuchii"
                     /organelle="mitochondrion"
                     /mol_type="genomic DNA"
                     /host="pine tree"
                     /db_xref="taxon:765133"
                     /tissue_type="Muscle"
                     /country="China"
                     /identified_by="Qiulei Men"
     CDS             <1..>675
                     /note="Partial sequence, the coding region is on the minus
                     strand; Protein defline: [Dendrolimus kikuchii haplotype
                     25 (QDH3) COII partial sequence; mitochondrial]Definition
                     Line for Seq25"
                     /codon_start=2
                     /transl_table=5
                     /product="cytochrome oxidase subunit 2"
                     /translation="LIQLMKLLIGTLSITMGMKLWFAPQISEHWPKNNPGRFKKKLVW
                     LSRPGLASTLTPKAGIVHEWITSVAVTMIRIWLFKGKTIRLSTSNNRNPLDESSLEGI
                     MKESNSTLKKSEYSYLQYHWCPIDFNVMSGLLSSSNKYSSRSDGNAMKISVMAGKMVQ
                     INSIIWPSNKNRLMKLLKNKLIIKYPTKMVIMMSMIKVWSWKKMICSIKGEAPFCSLS
                     FDHVAIS"
BASE COUNT      267 a     76 c    104 g    228 t
ORIGIN      
        1 attgattcag ttaataaaat tattaattgg aactctttca attacaatag gtatgaaact
       61 atggtttgct ccacaaattt cggaacattg accaaaaaat aacccaggtc gatttaaaaa
      121 aaaattagtt tgattaaggc gacctgggtt agcgtctact ttaaccccta aagctgggat
      181 tgttcatgaa tgaattacat cagtagcagt tactataatt cgaatttgat tgtttaaagg
      241 taaaacaatt cggttatcta catctaataa tcggaatcca ttagatgaaa gttcattaga
      301 ggggattata aaagaatcaa attctacatt aaagaaatct gaatattcat atcttcaata
      361 tcattgatgt ccaattgatt ttaatgtgat aagaggatta ttaagttcat ctaataagta
      421 taggagtcga agggatggta atgcaataaa aattagagta atagctggta aaatagttca
      481 aattaattca attatttgac cttctaataa gaatcgatta ataaaattat taaaaaataa
      541 attgattatt aaatatccaa ctaaaatagt aattataata agaataatta aagtatgatc
      601 atgaaaaaaa ataatttgtt ctattaaggg agaagctcca ttttgtaggt taagatttga
      661 tcatgttgct atttc
//
LOCUS       Seq26                    675 bp    DNA     circular INV 24-MAY-2017
DEFINITION  [Dendrolimus kikuchii haplotype 26 (QDH10) COII partial sequence;
            mitochondrial]Definition Line for Seq26.
ACCESSION   Seq26
VERSION
KEYWORDS    .
SOURCE      mitochondrion Dendrolimus kikuchii
  ORGANISM  Dendrolimus kikuchii
            Eukaryota; Metazoa; Ecdysozoa; Arthropoda; Hexapoda; Insecta;
            Pterygota; Neoptera; Holometabola; Lepidoptera; Glossata; Ditrysia;
            Bombycoidea; Lasiocampidae; Dendrolimus.
REFERENCE   1  (bases 1 to 675)
  AUTHORS   Men,Q.
  TITLE     Mitochondrial DNA Markers Reveal High Genetic Diversity and Strong
            Genetic Differentiation in Populations of Dendrolimus kikuchii
            Matsumura (Lepidoptera: Lasiocampidae)
  JOURNAL   Unpublished
REFERENCE   2  (bases 1 to 675)
  AUTHORS   Men,Q.
  TITLE     Direct Submission
  JOURNAL   Submitted (24-MAY-2017) School of life sciences, Anqing Normal
            University, Jixian North Road, Anqing, Anhui 246011, China
COMMENT     Bankit Comment: TOTAL # OF SEQS:40.
            Bankit Comment: TOTAL # OF SETS:40.
            
            ##Assembly-Data-START##
            Sequencing Technology :: Sanger dideoxy sequencing
            ##Assembly-Data-END##
FEATURES             Location/Qualifiers
     source          1..675
                     /organism="Dendrolimus kikuchii"
                     /organelle="mitochondrion"
                     /mol_type="genomic DNA"
                     /host="pine tree"
                     /db_xref="taxon:765133"
                     /tissue_type="Muscle"
                     /country="China"
                     /identified_by="Qiulei Men"
     CDS             <1..>675
                     /note="Partial sequence, the coding region is on the minus
                     strand; Protein defline: [Dendrolimus kikuchii haplotype
                     26 (QDH10) COII partial sequence; mitochondrial]Definition
                     Line for Seq26"
                     /codon_start=2
                     /transl_table=5
                     /product="cytochrome oxidase subunit 2"
                     /translation="LIQLMKLLIGTLSITMGMKLWFAPQISEHWPKNNPGRFKKKLVW
                     LSRPGLASTLTPKAGIVHEWITSVAVTMIRIWLFKGKTIRLSTSNNRNPLDESSLEGI
                     MKESNSTLKKSEYSYLQYHWCPIDFNVMSGLLSSSNKYSSPSDGNAMKISVMAGKMVQ
                     INSIIWPSNKNRLMKLLKNKLIIKYPTKMVIMMSMIKVWSWKKMICSIKGEAPFCSLS
                     FDHVAIS"
BASE COUNT      268 a     77 c    103 g    227 t
ORIGIN      
        1 attgattcag ttaataaaat tattaattgg aactctttca attacaatag gtatgaaact
       61 atggtttgct ccacaaattt cggaacattg accaaaaaat aacccaggtc gatttaaaaa
      121 aaaattagtt tgattaaggc gacctgggtt agcgtctact ttaaccccta aagctgggat
      181 tgttcatgaa tgaattacat cagtagcagt tactataatt cgaatttgat tgtttaaagg
      241 taaaacaatt cggttatcta catctaataa tcggaatcca ttagatgaaa gttcattaga
      301 ggggattata aaagaatcaa attctacatt aaagaaatct gaatattcat atcttcaata
      361 tcattgatgt ccaattgatt ttaatgtgat aagaggatta ttaagttcat ctaataagta
      421 taggagacca agggatggta atgcaataaa aattagagta atagctggta aaatagttca
      481 aattaattca attatttgac cttctaataa gaatcgatta ataaaattat taaaaaataa
      541 attgattatt aaatatccaa ctaaaatagt aattataata agaataatta aagtatgatc
      601 atgaaaaaaa ataatttgtt ctattaaggg agaagctcca ttttgtaggt taagatttga
      661 tcatgttgct atttc
//
LOCUS       Seq27                    675 bp    DNA     circular INV 24-MAY-2017
DEFINITION  [Dendrolimus kikuchii haplotype 27 (QDH1) COII partial sequence;
            mitochondrial]Definition Line for Seq27.
ACCESSION   Seq27
VERSION
KEYWORDS    .
SOURCE      mitochondrion Dendrolimus kikuchii
  ORGANISM  Dendrolimus kikuchii
            Eukaryota; Metazoa; Ecdysozoa; Arthropoda; Hexapoda; Insecta;
            Pterygota; Neoptera; Holometabola; Lepidoptera; Glossata; Ditrysia;
            Bombycoidea; Lasiocampidae; Dendrolimus.
REFERENCE   1  (bases 1 to 675)
  AUTHORS   Men,Q.
  TITLE     Mitochondrial DNA Markers Reveal High Genetic Diversity and Strong
            Genetic Differentiation in Populations of Dendrolimus kikuchii
            Matsumura (Lepidoptera: Lasiocampidae)
  JOURNAL   Unpublished
REFERENCE   2  (bases 1 to 675)
  AUTHORS   Men,Q.
  TITLE     Direct Submission
  JOURNAL   Submitted (24-MAY-2017) School of life sciences, Anqing Normal
            University, Jixian North Road, Anqing, Anhui 246011, China
COMMENT     Bankit Comment: TOTAL # OF SEQS:40.
            Bankit Comment: TOTAL # OF SETS:40.
            
            ##Assembly-Data-START##
            Sequencing Technology :: Sanger dideoxy sequencing
            ##Assembly-Data-END##
FEATURES             Location/Qualifiers
     source          1..675
                     /organism="Dendrolimus kikuchii"
                     /organelle="mitochondrion"
                     /mol_type="genomic DNA"
                     /host="pine tree"
                     /db_xref="taxon:765133"
                     /tissue_type="Muscle"
                     /country="China"
                     /identified_by="Qiulei Men"
     CDS             <1..>675
                     /note="Partial sequence, the coding region is on the minus
                     strand; Protein defline: [Dendrolimus kikuchii haplotype
                     27 (QDH1) COII partial sequence; mitochondrial]Definition
                     Line for Seq27"
                     /codon_start=2
                     /transl_table=5
                     /product="cytochrome oxidase subunit 2"
                     /translation="LIQLMKLLIGTLSITMGMKLWFAPQISEHWPKNNPGRFKKKLVW
                     LSRPGLASTLTPKAGIVHEWITSVAVTMIRIWLFKGKTIRLSTSNNRNPLDESSLEGI
                     MKESNSTLKKSEYSYLQYHWCPIDFNVMSGLLSSSNKYSSRSDGNAMKISVMAGKMVQ
                     INSIIWPSNKNRLMKLLKNKLIIKYPTKMVIMMSMIKVWSWKKMICSIKGEAPFCSLS
                     FDLVAIS"
BASE COUNT      266 a     77 c    104 g    228 t
ORIGIN      
        1 attgattcag ttaataaaat tattaattgg aactctttca attacaatag gtatgaaact
       61 atggtttgct ccacaaattt cggaacattg accaaaaaat aacccaggtc gatttaaaaa
      121 aaaattagtt tgattaaggc gacccgggtt agcgtctact ttaaccccta aagctgggat
      181 tgttcatgaa tgaattacat cagtagcagt tactataatt cgaatttgat tgtttaaagg
      241 taaaacaatt cggttatcta catctaataa tcggaatcca ttagatgaaa gttcattaga
      301 ggggattata aaagaatcaa attctacatt aaagaaatct gaatattcat atcttcaata
      361 tcattgatgt ccaattgatt ttaatgtgat aagaggatta ttaagttcat ctaataagta
      421 taggagtcga agggatggta atgcaataaa aattagagta atagctggta aaatagttca
      481 aattaattca attatttgac cttctaataa gaatcgatta ataaaattat taaaaaataa
      541 attgattatt aaatatccaa ctaaaatagt aattataata agaataatta aagtatgatc
      601 atgaaaaaaa ataatttgtt ctattaaggg agaagctcca ttttgtaggt taagatttga
      661 tcttgttgct atttc
//
LOCUS       Seq28                    675 bp    DNA     circular INV 24-MAY-2017
DEFINITION  [Dendrolimus kikuchii haplotype 28 (QDH2) COII partial sequence;
            mitochondrial]Definition Line for Seq28.
ACCESSION   Seq28
VERSION
KEYWORDS    .
SOURCE      mitochondrion Dendrolimus kikuchii
  ORGANISM  Dendrolimus kikuchii
            Eukaryota; Metazoa; Ecdysozoa; Arthropoda; Hexapoda; Insecta;
            Pterygota; Neoptera; Holometabola; Lepidoptera; Glossata; Ditrysia;
            Bombycoidea; Lasiocampidae; Dendrolimus.
REFERENCE   1  (bases 1 to 675)
  AUTHORS   Men,Q.
  TITLE     Mitochondrial DNA Markers Reveal High Genetic Diversity and Strong
            Genetic Differentiation in Populations of Dendrolimus kikuchii
            Matsumura (Lepidoptera: Lasiocampidae)
  JOURNAL   Unpublished
REFERENCE   2  (bases 1 to 675)
  AUTHORS   Men,Q.
  TITLE     Direct Submission
  JOURNAL   Submitted (24-MAY-2017) School of life sciences, Anqing Normal
            University, Jixian North Road, Anqing, Anhui 246011, China
COMMENT     Bankit Comment: TOTAL # OF SEQS:40.
            Bankit Comment: TOTAL # OF SETS:40.
            
            ##Assembly-Data-START##
            Sequencing Technology :: Sanger dideoxy sequencing
            ##Assembly-Data-END##
FEATURES             Location/Qualifiers
     source          1..675
                     /organism="Dendrolimus kikuchii"
                     /organelle="mitochondrion"
                     /mol_type="genomic DNA"
                     /host="pine tree"
                     /db_xref="taxon:765133"
                     /tissue_type="Muscle"
                     /country="China"
                     /identified_by="Qiulei Men"
     CDS             <1..>675
                     /note="Partial sequence, the coding region is on the minus
                     strand; Protein defline: [Dendrolimus kikuchii haplotype
                     28 (QDH2) COII partial sequence; mitochondrial]Definition
                     Line for Seq28"
                     /codon_start=2
                     /transl_table=5
                     /product="cytochrome oxidase subunit 2"
                     /translation="LIQLMKLLIGTLSITMGMKLWFAPQISEHWPKNNPGRFKKKLVW
                     LSRPGLASTLTPKAGIVHEWITSVAVTMIRIWLFKGKTIRLSTSNNRNPLDESSLEGI
                     MKESNSTLKKSEYSYLQYHWCPIDFNVMSGLLSSSNKYSSRSDGNAMKISVMAGKMVQ
                     INSIIWPSNKNRLMKLLKNKLIIKYPTKMVIMMSMIKVWSWKKMICSIKGEAPFCSLS
                     FDHVAIS"
BASE COUNT      266 a     77 c    104 g    228 t
ORIGIN      
        1 attgattcag ttaataaaat tattaattgg aactctttca attacaatag gtatgaaact
       61 atggtttgct ccacaaattt cggaacattg accaaaaaat aacccaggtc gatttaaaaa
      121 aaaattagtt tgattaaggc gacccgggtt agcgtctact ttaaccccta aagctgggat
      181 tgttcatgaa tgaattacat cagtagcagt tactataatt cgaatttgat tgtttaaagg
      241 taaaacaatt cggttatcta catctaataa tcggaatcca ttagatgaaa gttcattaga
      301 ggggattata aaagaatcaa attctacatt aaagaaatct gaatattcat atcttcaata
      361 tcattgatgt ccaattgatt ttaatgtgat aagaggatta ttaagttcat ctaataagta
      421 taggagtcga agggatggta atgcaataaa aattagagta atagctggta aaatagttca
      481 aattaattca attatttgac cttctaataa gaatcgatta ataaaattat taaaaaataa
      541 attgattatt aaatatccaa ctaaaatagt aattataata agaataatta aagtatgatc
      601 atgaaaaaaa ataatttgtt ctattaaggg agaagctcct ttttgtaggt taagatttga
      661 tcatgttgct atttc
//
LOCUS       Seq29                    675 bp    DNA     circular INV 24-MAY-2017
DEFINITION  [Dendrolimus kikuchii haplotype 29 (QDH5) COII partial sequence;
            mitochondrial]Definition Line for Seq29.
ACCESSION   Seq29
VERSION
KEYWORDS    .
SOURCE      mitochondrion Dendrolimus kikuchii
  ORGANISM  Dendrolimus kikuchii
            Eukaryota; Metazoa; Ecdysozoa; Arthropoda; Hexapoda; Insecta;
            Pterygota; Neoptera; Holometabola; Lepidoptera; Glossata; Ditrysia;
            Bombycoidea; Lasiocampidae; Dendrolimus.
REFERENCE   1  (bases 1 to 675)
  AUTHORS   Men,Q.
  TITLE     Mitochondrial DNA Markers Reveal High Genetic Diversity and Strong
            Genetic Differentiation in Populations of Dendrolimus kikuchii
            Matsumura (Lepidoptera: Lasiocampidae)
  JOURNAL   Unpublished
REFERENCE   2  (bases 1 to 675)
  AUTHORS   Men,Q.
  TITLE     Direct Submission
  JOURNAL   Submitted (24-MAY-2017) School of life sciences, Anqing Normal
            University, Jixian North Road, Anqing, Anhui 246011, China
COMMENT     Bankit Comment: TOTAL # OF SEQS:40.
            Bankit Comment: TOTAL # OF SETS:40.
            
            ##Assembly-Data-START##
            Sequencing Technology :: Sanger dideoxy sequencing
            ##Assembly-Data-END##
FEATURES             Location/Qualifiers
     source          1..675
                     /organism="Dendrolimus kikuchii"
                     /organelle="mitochondrion"
                     /mol_type="genomic DNA"
                     /host="pine tree"
                     /db_xref="taxon:765133"
                     /tissue_type="Muscle"
                     /country="China"
                     /identified_by="Qiulei Men"
     CDS             <1..>675
                     /note="Partial sequence, the coding region is on the minus
                     strand; Protein defline: [Dendrolimus kikuchii haplotype
                     29 (QDH5) COII partial sequence; mitochondrial]Definition
                     Line for Seq29"
                     /codon_start=2
                     /transl_table=5
                     /product="cytochrome oxidase subunit 2"
                     /translation="LIQLMKLLIGTLSITMGMKLWFAPQISEHWPKNNPGRFKKKLFW
                     LSRPGLASTLTPKAGIVHEWITSVAVTMIRIWLFKGKTIRLSTSNNRNPLDESSLEGI
                     MKESNSTLKKSEYSYLQYHWCPIDFNVMSGLLSSSNKYSSRSDGNAMKISVMAGKMVQ
                     INSIIWPSNKNRLMKLLKNKLIIKYPTKMVIMMSMIKVWSWKKMICSIKGEAPFCSLS
                     FDHVAIS"
BASE COUNT      267 a     76 c    103 g    229 t
ORIGIN      
        1 attgattcag ttaataaaat tattaattgg aactctttca attacaatag gtatgaaact
       61 atggtttgct ccacaaattt cggaacattg accaaaaaat aacccaggtc gatttaaaaa
      121 aaaattattt tgattaaggc gacccgggtt agcgtctact ttaactccta aagctgggat
      181 tgttcatgaa tgaattacat cagtagcagt tactataatt cgaatttgat tgtttaaagg
      241 taaaacaatt cggttatcta catctaataa tcggaatcca ttagatgaaa gttcattaga
      301 ggggattata aaagaatcaa attctacatt aaagaaatct gaatattcat atcttcaata
      361 tcattgatgt ccaattgatt ttaatgtgat aagaggatta ttaagttcat ctaataagta
      421 taggagtcga agggatggta atgcaataaa aattagagta atagctggta aaatagttca
      481 aattaattca attatttgac cttctaataa gaatcgatta ataaaattat taaaaaataa
      541 attgattatt aaatatccaa ctaaaatagt aattataata agaataatta aagtatgatc
      601 atgaaaaaaa ataatttgtt ctattaaggg agaagctcca ttttgtaggt taagatttga
      661 tcatgttgct atttc
//
LOCUS       Seq30                    675 bp    DNA     circular INV 24-MAY-2017
DEFINITION  [Dendrolimus kikuchii haplotype 30 (QDH6) COII partial sequence;
            mitochondrial]Definition Line for Seq30.
ACCESSION   Seq30
VERSION
KEYWORDS    .
SOURCE      mitochondrion Dendrolimus kikuchii
  ORGANISM  Dendrolimus kikuchii
            Eukaryota; Metazoa; Ecdysozoa; Arthropoda; Hexapoda; Insecta;
            Pterygota; Neoptera; Holometabola; Lepidoptera; Glossata; Ditrysia;
            Bombycoidea; Lasiocampidae; Dendrolimus.
REFERENCE   1  (bases 1 to 675)
  AUTHORS   Men,Q.
  TITLE     Mitochondrial DNA Markers Reveal High Genetic Diversity and Strong
            Genetic Differentiation in Populations of Dendrolimus kikuchii
            Matsumura (Lepidoptera: Lasiocampidae)
  JOURNAL   Unpublished
REFERENCE   2  (bases 1 to 675)
  AUTHORS   Men,Q.
  TITLE     Direct Submission
  JOURNAL   Submitted (24-MAY-2017) School of life sciences, Anqing Normal
            University, Jixian North Road, Anqing, Anhui 246011, China
COMMENT     Bankit Comment: TOTAL # OF SEQS:40.
            Bankit Comment: TOTAL # OF SETS:40.
            
            ##Assembly-Data-START##
            Sequencing Technology :: Sanger dideoxy sequencing
            ##Assembly-Data-END##
FEATURES             Location/Qualifiers
     source          1..675
                     /organism="Dendrolimus kikuchii"
                     /organelle="mitochondrion"
                     /mol_type="genomic DNA"
                     /host="pine tree"
                     /db_xref="taxon:765133"
                     /tissue_type="Muscle"
                     /country="China"
                     /identified_by="Qiulei Men"
     CDS             <1..>675
                     /note="Partial sequence, the coding region is on the minus
                     strand; Protein defline: [Dendrolimus kikuchii haplotype
                     30 (QDH6) COII partial sequence; mitochondrial]Definition
                     Line for Seq30"
                     /codon_start=2
                     /transl_table=5
                     /product="cytochrome oxidase subunit 2"
                     /translation="LIQLMKLLIGTLSITMGMKLWFAPQISEHWPKNNPGRFKKKLVW
                     LSRPGLASTLTPKAGIVHEWITSVAVTMIRIWLFKGKTIRLSTSNNRNPLDESSLEGI
                     MKESNSTLKKSEYSYLQYHWCPIDFNVMSGLLSSSNKYSSRSDGNAMKISVMAGKMVQ
                     INSIIWPSNKNRLMKLLKNKLIIKYPTKMVIMMSMIKVWSWKKMICSIKGEAPFCSLS
                     FDHVAIS"
BASE COUNT      267 a     76 c    104 g    228 t
ORIGIN      
        1 attgattcag ttaataaaat tattaattgg aactctttca attacaatag gtatgaaact
       61 atggtttgct ccacaaattt cggaacattg accaaaaaat aacccaggtc gatttaaaaa
      121 aaaattagtt tgattaaggc gacccgggtt agcgtctact ttaactccta aagctgggat
      181 tgttcatgaa tgaattacat cagtagcagt tactataatt cgaatttgat tgtttaaagg
      241 taaaacaatt cggttatcta catctaataa tcggaatcca ttagatgaaa gttcattaga
      301 ggggattata aaagaatcaa attctacatt aaagaaatct gaatattcat atcttcaata
      361 tcattgatgt ccaattgatt ttaatgtgat aagaggatta ttaagttcat ctaataagta
      421 taggagtcga agggatggta atgcaataaa aattagagta atagctggta aaatagttca
      481 aattaattca attatttgac cttctaataa gaatcgatta ataaaattat taaaaaataa
      541 attgattatt aaatatccaa ctaaaatagt aattataata agaataatta aagtatgatc
      601 atgaaaaaaa ataatttgtt ctattaaggg agaagctcca ttttgtaggt taagatttga
      661 tcatgttgct atttc
//
LOCUS       Seq31                    675 bp    DNA     circular INV 24-MAY-2017
DEFINITION  [Dendrolimus kikuchii haplotype 31 (QDH7) COII partial sequence;
            mitochondrial]Definition Line for Seq31.
ACCESSION   Seq31
VERSION
KEYWORDS    .
SOURCE      mitochondrion Dendrolimus kikuchii
  ORGANISM  Dendrolimus kikuchii
            Eukaryota; Metazoa; Ecdysozoa; Arthropoda; Hexapoda; Insecta;
            Pterygota; Neoptera; Holometabola; Lepidoptera; Glossata; Ditrysia;
            Bombycoidea; Lasiocampidae; Dendrolimus.
REFERENCE   1  (bases 1 to 675)
  AUTHORS   Men,Q.
  TITLE     Mitochondrial DNA Markers Reveal High Genetic Diversity and Strong
            Genetic Differentiation in Populations of Dendrolimus kikuchii
            Matsumura (Lepidoptera: Lasiocampidae)
  JOURNAL   Unpublished
REFERENCE   2  (bases 1 to 675)
  AUTHORS   Men,Q.
  TITLE     Direct Submission
  JOURNAL   Submitted (24-MAY-2017) School of life sciences, Anqing Normal
            University, Jixian North Road, Anqing, Anhui 246011, China
COMMENT     Bankit Comment: TOTAL # OF SEQS:40.
            Bankit Comment: TOTAL # OF SETS:40.
            
            ##Assembly-Data-START##
            Sequencing Technology :: Sanger dideoxy sequencing
            ##Assembly-Data-END##
FEATURES             Location/Qualifiers
     source          1..675
                     /organism="Dendrolimus kikuchii"
                     /organelle="mitochondrion"
                     /mol_type="genomic DNA"
                     /host="pine tree"
                     /db_xref="taxon:765133"
                     /tissue_type="Muscle"
                     /country="China"
                     /identified_by="Qiulei Men"
     CDS             <1..>675
                     /note="Partial sequence, the coding region is on the minus
                     strand; Protein defline: [Dendrolimus kikuchii haplotype
                     31 (QDH7) COII partial sequence; mitochondrial]Definition
                     Line for Seq31"
                     /codon_start=2
                     /transl_table=5
                     /product="cytochrome oxidase subunit 2"
                     /translation="LIHLMKLLIGTLSITMGMKLWFAPQISEHWPKNNPGRFKKKLVW
                     LSRPGLASTLTPKAGIVHEWITSVAVTMIRIWLFKGKTIRLSTSNNRNPLDESSLEGI
                     MKESNSTLKKSEYSYLQYHWCPIDFNVMSGLLSSSNKYSSRSDGNAMKISVMAGKMVQ
                     INSIIWPSNKNRLMKLLKNKLIIKYPTKMVIMMSMIKVWSWKKMICSIKGEAPFCSLS
                     FDHVAIS"
BASE COUNT      266 a     77 c    104 g    228 t
ORIGIN      
        1 attgattcat ttaataaaat tattaattgg aactctttca attacaatag gtatgaaact
       61 atggtttgct ccacaaattt cggaacattg accaaaaaat aacccaggtc gatttaaaaa
      121 aaaattagtt tgattaaggc gacccgggtt agcgtctact ttaaccccta aagctgggat
      181 tgttcatgaa tgaattacat cagtagcagt tactataatt cgaatttgat tgtttaaagg
      241 taaaacaatt cggttatcta catctaataa tcggaatcca ttagatgaaa gttcattaga
      301 ggggattata aaagaatcaa attctacatt aaagaaatct gaatattcat atcttcaata
      361 tcattgatgt ccaattgatt ttaatgtgat aagaggatta ttaagttcat ctaataagta
      421 taggagtcga agggatggta atgcaataaa aattagagta atagctggta aaatagttca
      481 aattaattca attatttgac cttctaataa gaatcgatta ataaaattat taaaaaataa
      541 attgattatt aaatatccaa ctaaaatagt aattataata agaataatta aagtatgatc
      601 ttgaaaaaaa ataatttgtt ctattaaggg agaagctcca ttttgtaggt taagatttga
      661 tcatgttgcg atttc
//
LOCUS       Seq32                    675 bp    DNA     circular INV 24-MAY-2017
DEFINITION  [Dendrolimus kikuchii haplotype 32 (HS19) COII partial sequence;
            mitochondrial]Definition Line for Seq32.
ACCESSION   Seq32
VERSION
KEYWORDS    .
SOURCE      mitochondrion Dendrolimus kikuchii
  ORGANISM  Dendrolimus kikuchii
            Eukaryota; Metazoa; Ecdysozoa; Arthropoda; Hexapoda; Insecta;
            Pterygota; Neoptera; Holometabola; Lepidoptera; Glossata; Ditrysia;
            Bombycoidea; Lasiocampidae; Dendrolimus.
REFERENCE   1  (bases 1 to 675)
  AUTHORS   Men,Q.
  TITLE     Mitochondrial DNA Markers Reveal High Genetic Diversity and Strong
            Genetic Differentiation in Populations of Dendrolimus kikuchii
            Matsumura (Lepidoptera: Lasiocampidae)
  JOURNAL   Unpublished
REFERENCE   2  (bases 1 to 675)
  AUTHORS   Men,Q.
  TITLE     Direct Submission
  JOURNAL   Submitted (24-MAY-2017) School of life sciences, Anqing Normal
            University, Jixian North Road, Anqing, Anhui 246011, China
COMMENT     Bankit Comment: TOTAL # OF SEQS:40.
            Bankit Comment: TOTAL # OF SETS:40.
            
            ##Assembly-Data-START##
            Sequencing Technology :: Sanger dideoxy sequencing
            ##Assembly-Data-END##
FEATURES             Location/Qualifiers
     source          1..675
                     /organism="Dendrolimus kikuchii"
                     /organelle="mitochondrion"
                     /mol_type="genomic DNA"
                     /host="pine tree"
                     /db_xref="taxon:765133"
                     /tissue_type="Muscle"
                     /country="China"
                     /identified_by="Qiulei Men"
     CDS             <1..>675
                     /note="Partial sequence, the coding region is on the minus
                     strand; Protein defline: [Dendrolimus kikuchii haplotype
                     32 (HS19) COII partial sequence; mitochondrial]Definition
                     Line for Seq32"
                     /codon_start=2
                     /transl_table=5
                     /product="cytochrome oxidase subunit 2"
                     /translation="LIQLMKLLIGTLSITMGMKLWFAPQISEHWPKNNPGRFKKKLVW
                     LSRPGLASTLTPKAGIVHEWITSVAVTMIRIWLFKGKTIRLSTSNNRNPLDESSLEGI
                     MKESNSTLKKSEYSYLQYHWCPIDFNVMSGLLSSSNKYSSRSDGNAMKISVMAGKMVQ
                     INSIIWPSNKNRLMKLLKNKLIIKYPTKMVIMMSMIKVWSWEKMICSIKGKAPLCWLS
                     LDLVAIS"
BASE COUNT      265 a     79 c    104 g    227 t
ORIGIN      
        1 attgattcag ttaataaaat tattaattgg aactctttca attacaatag gtatgaaact
       61 atggtttgct ccacaaattt cggaacattg accaaaaaat aacccaggtc gatttaaaaa
      121 aaaattagtt tgattaaggc gacccgggtt agcgtctact ttaaccccta aagctgggat
      181 tgttcatgaa tgaattacat cagtagcagt tactataatt cgaatttgat tgtttaaagg
      241 taaaacaatt cggttatcta catctaataa tcggaatcca ttagatgaaa gttcattaga
      301 ggggattata aaagaatcaa attctacatt aaagaaatct gaatattcat atcttcaata
      361 tcattgatgt ccaattgatt ttaatgtgat aagaggatta ttaagttcat ctaataagta
      421 taggagtcga agggatggta atgcaataaa aattagagta atagctggta aaatagttca
      481 aattaattca attatttgac cttctaataa gaatcgatta ataaaattat taaaaaataa
      541 attgattatt aaatatccaa ctaaaatagt aattataata agaataatta aagtatgatc
      601 atgagaaaag ataatttgct ctattaaagg aaaagctcct ctttgttggt taagattaga
      661 tcttgttgct atttc
//
LOCUS       Seq33                    675 bp    DNA     circular INV 24-MAY-2017
DEFINITION  [Dendrolimus kikuchii haplotype 33 (HS2) COII partial sequence;
            mitochondrial]Definition Line for Seq33.
ACCESSION   Seq33
VERSION
KEYWORDS    .
SOURCE      mitochondrion Dendrolimus kikuchii
  ORGANISM  Dendrolimus kikuchii
            Eukaryota; Metazoa; Ecdysozoa; Arthropoda; Hexapoda; Insecta;
            Pterygota; Neoptera; Holometabola; Lepidoptera; Glossata; Ditrysia;
            Bombycoidea; Lasiocampidae; Dendrolimus.
REFERENCE   1  (bases 1 to 675)
  AUTHORS   Men,Q.
  TITLE     Mitochondrial DNA Markers Reveal High Genetic Diversity and Strong
            Genetic Differentiation in Populations of Dendrolimus kikuchii
            Matsumura (Lepidoptera: Lasiocampidae)
  JOURNAL   Unpublished
REFERENCE   2  (bases 1 to 675)
  AUTHORS   Men,Q.
  TITLE     Direct Submission
  JOURNAL   Submitted (24-MAY-2017) School of life sciences, Anqing Normal
            University, Jixian North Road, Anqing, Anhui 246011, China
COMMENT     Bankit Comment: TOTAL # OF SEQS:40.
            Bankit Comment: TOTAL # OF SETS:40.
            
            ##Assembly-Data-START##
            Sequencing Technology :: Sanger dideoxy sequencing
            ##Assembly-Data-END##
FEATURES             Location/Qualifiers
     source          1..675
                     /organism="Dendrolimus kikuchii"
                     /organelle="mitochondrion"
                     /mol_type="genomic DNA"
                     /host="pine tree"
                     /db_xref="taxon:765133"
                     /tissue_type="Muscle"
                     /country="China"
                     /identified_by="Qiulei Men"
     CDS             <1..>675
                     /note="Partial sequence, the coding region is on the minus
                     strand; Protein defline: [Dendrolimus kikuchii haplotype
                     33 (HS2) COII partial sequence; mitochondrial]Definition
                     Line for Seq33"
                     /codon_start=2
                     /transl_table=5
                     /product="cytochrome oxidase subunit 2"
                     /translation="LIQLMKLLIGTLSITMGMKLWFAPQISEHWPKNNPGRFKKKLVW
                     LSRPGLASTLTPKAGIVHEWITSVAVTMIRIWLFKGKTIRLSTSNNRNPLDESSLEGI
                     MKESNSTLKKSEYSYLQYHWCPIDFNVMSGLLSSSNKYSSRSDGNAMKISVMAGKMVQ
                     INSIIWPSNKNRLMKLLKNKLIIKYPTKMVIMMSMIKVWSWKKMICSIKGEAPFCSLS
                     FDHVAIS"
BASE COUNT      267 a     77 c    104 g    227 t
ORIGIN      
        1 attgattcag ttaataaaat tattaattgg aactctttca attacaatag gtatgaaact
       61 atggtttgct ccacaaattt cggaacattg accaaaaaat aacccaggtc gatttaaaaa
      121 aaaattagtt tgattaaggc gacccgggtt agcgtctact ttaaccccta aagctgggat
      181 tgttcatgaa tgaattacat cagtagcagt tactataatt cgaatttgat tgtttaaagg
      241 taaaacaatt cggttatcta catctaataa tcggaatcca ttagatgaaa gttcattaga
      301 ggggattata aaagaatcaa attctacatt aaagaaatct gaatattcat atcttcaata
      361 tcattgatgt ccaattgatt ttaatgtgat aagaggatta ttaagttcat ctaataagta
      421 taggagtcga agggatggta atgcaataaa aattagagta atagctggta aaatagttca
      481 aattaattca attatttgac cttctaataa gaatcgatta ataaaattat taaaaaataa
      541 attgattatt aaatatccaa ctaaaatagt aattataata agaataatta aagtatgatc
      601 atgaaaaaaa ataatttgtt ctattaaggg agaagctcca ttttgtaggt taagatttga
      661 tcatgttgct atttc
//
LOCUS       Seq34                    675 bp    DNA     circular INV 24-MAY-2017
DEFINITION  [Dendrolimus kikuchii haplotype 34 (QM5) COII partial sequence;
            mitochondrial]Definition Line for Seq34.
ACCESSION   Seq34
VERSION
KEYWORDS    .
SOURCE      mitochondrion Dendrolimus kikuchii
  ORGANISM  Dendrolimus kikuchii
            Eukaryota; Metazoa; Ecdysozoa; Arthropoda; Hexapoda; Insecta;
            Pterygota; Neoptera; Holometabola; Lepidoptera; Glossata; Ditrysia;
            Bombycoidea; Lasiocampidae; Dendrolimus.
REFERENCE   1  (bases 1 to 675)
  AUTHORS   Men,Q.
  TITLE     Mitochondrial DNA Markers Reveal High Genetic Diversity and Strong
            Genetic Differentiation in Populations of Dendrolimus kikuchii
            Matsumura (Lepidoptera: Lasiocampidae)
  JOURNAL   Unpublished
REFERENCE   2  (bases 1 to 675)
  AUTHORS   Men,Q.
  TITLE     Direct Submission
  JOURNAL   Submitted (24-MAY-2017) School of life sciences, Anqing Normal
            University, Jixian North Road, Anqing, Anhui 246011, China
COMMENT     Bankit Comment: TOTAL # OF SEQS:40.
            Bankit Comment: TOTAL # OF SETS:40.
            
            ##Assembly-Data-START##
            Sequencing Technology :: Sanger dideoxy sequencing
            ##Assembly-Data-END##
FEATURES             Location/Qualifiers
     source          1..675
                     /organism="Dendrolimus kikuchii"
                     /organelle="mitochondrion"
                     /mol_type="genomic DNA"
                     /host="pine tree"
                     /db_xref="taxon:765133"
                     /tissue_type="Muscle"
                     /country="China"
                     /identified_by="Qiulei Men"
     CDS             <1..>675
                     /note="Partial sequence, the coding region is on the minus
                     strand; Protein defline: [Dendrolimus kikuchii haplotype
                     34 (QM5) COII partial sequence; mitochondrial]Definition
                     Line for Seq34"
                     /codon_start=2
                     /transl_table=5
                     /product="cytochrome oxidase subunit 2"
                     /translation="LIQLMKLLIGTLSITMGMKLWFAPQISEHWPKNNPGRFKKKLVW
                     LSRPGLASTLTPKAGIVHEWITSVAVTMIRIWLFKGKTIRLSTSNNRNPLDESSLEGI
                     MKESNSTLKKSEYSYLQYHWCPIDFNVMSGLLSSSNKYSSRSDGNAMKISVMAGKMVQ
                     INSIIWPSNKNRLMKLLKNKLIIKYPTKMVIMMSMIKVWSWKKMICSIKGEAPFCSLS
                     FDHVAIS"
BASE COUNT      266 a     77 c    105 g    227 t
ORIGIN      
        1 attgattcag ttaataaaat tattaattgg aactctttca attacaatag gtatgaaact
       61 atggtttgct ccacaaattt cggaacattg accgaaaaat aacccaggtc gatttaaaaa
      121 aaaattagtt tgattaaggc gacccgggtt agcgtctact ttaaccccta aagctgggat
      181 tgttcatgaa tgaattacat cagtagcagt tactataatt cgaatttgat tgtttaaagg
      241 taaaacaatt cggttatcta catctaataa tcggaatcca ttagatgaaa gttcattaga
      301 ggggattata aaagaatcaa attctacatt aaagaaatct gaatattcat atcttcaata
      361 tcattgatgt ccaattgatt ttaatgtgat aagaggatta ttaagttcat ctaataagta
      421 taggagtcga agggatggta atgcaataaa aattagagta atagctggta aaatagttca
      481 aattaattca attatttgac cttctaataa gaatcgatta ataaaattat taaaaaataa
      541 attgattatt aaatatccaa ctaaaatagt aattataata agaataatta aagtatgatc
      601 atgaaaaaaa ataatttgtt ctattaaggg agaagctcca ttttgtaggt taagatttga
      661 tcatgttgct atttc
//
LOCUS       Seq35                    675 bp    DNA     circular INV 24-MAY-2017
DEFINITION  [Dendrolimus kikuchii haplotype 35 (HS20) COII partial sequence;
            mitochondrial]Definition Line for Seq35.
ACCESSION   Seq35
VERSION
KEYWORDS    .
SOURCE      mitochondrion Dendrolimus kikuchii
  ORGANISM  Dendrolimus kikuchii
            Eukaryota; Metazoa; Ecdysozoa; Arthropoda; Hexapoda; Insecta;
            Pterygota; Neoptera; Holometabola; Lepidoptera; Glossata; Ditrysia;
            Bombycoidea; Lasiocampidae; Dendrolimus.
REFERENCE   1  (bases 1 to 675)
  AUTHORS   Men,Q.
  TITLE     Mitochondrial DNA Markers Reveal High Genetic Diversity and Strong
            Genetic Differentiation in Populations of Dendrolimus kikuchii
            Matsumura (Lepidoptera: Lasiocampidae)
  JOURNAL   Unpublished
REFERENCE   2  (bases 1 to 675)
  AUTHORS   Men,Q.
  TITLE     Direct Submission
  JOURNAL   Submitted (24-MAY-2017) School of life sciences, Anqing Normal
            University, Jixian North Road, Anqing, Anhui 246011, China
COMMENT     Bankit Comment: TOTAL # OF SEQS:40.
            Bankit Comment: TOTAL # OF SETS:40.
            
            ##Assembly-Data-START##
            Sequencing Technology :: Sanger dideoxy sequencing
            ##Assembly-Data-END##
FEATURES             Location/Qualifiers
     source          1..675
                     /organism="Dendrolimus kikuchii"
                     /organelle="mitochondrion"
                     /mol_type="genomic DNA"
                     /host="pine tree"
                     /db_xref="taxon:765133"
                     /tissue_type="Muscle"
                     /country="China"
                     /identified_by="Qiulei Men"
     CDS             <1..>675
                     /note="Partial sequence, the coding region is on the minus
                     strand; Protein defline: [Dendrolimus kikuchii haplotype
                     35 (HS20) COII partial sequence; mitochondrial]Definition
                     Line for Seq35"
                     /codon_start=2
                     /transl_table=5
                     /product="cytochrome oxidase subunit 2"
                     /translation="LIQLMKLLIGTLSITMGMKLWFAPQISEHWPKNNPGRFKKKLVW
                     LSRPGLASTLTPKAGIVHEWITSVAVTMIRIWLFKGKTIRLSTSNNRNPLDESSLEGI
                     MKESNSTLKKSEYSYLQYHWCPIDFNVMSGLLSSSNKYSSRSDGNAMKISVMAGKMVQ
                     INSIIWPSNKNRLMKLLKNKLIIKYPTKMVIMMTMIKVWSWKKMICSIKGEAPFCSLS
                     FDQVAIS"
BASE COUNT      268 a     79 c    103 g    225 t
ORIGIN      
        1 attgattcag ttaataaaat tattaattgg aactctttca attacaatag gtatgaaact
       61 atggtttgct ccacaaattt cggaacattg accaaaaaat aacccaggtc gatttaaaaa
      121 aaaattagtt tgattaaggc gacccgggtt agcgtctact ttaaccccta aagctgggat
      181 tgttcatgaa tgaattacat cagtagcagt tactataatt cgaatttgat tgtttaaagg
      241 taaaacaatt cggttatcta catctaataa tcggaatcca ttagatgaaa gttcattaga
      301 ggggattata aaagaatcaa attctacatt aaagaaatct gaatattcat atcttcaata
      361 tcattgatgt ccaattgatt ttaatgtgat aagaggatta ttaagttcat ctaataagta
      421 taggagtcga agggatggta atgcaataaa aattagagta atagctggta aaatagttca
      481 aattaattca attatttgac cttctaataa gaatcgatta ataaaattat taaaaaataa
      541 attgattatt aaatatccaa ctaaaatagt aattataata acaataatta aagtatgatc
      601 atgaaaaaaa ataatttgtt ctattaaggg agaagctcca ttctgtaggt taagatttga
      661 tcaagttgct atttc
//
LOCUS       Seq36                    675 bp    DNA     circular INV 24-MAY-2017
DEFINITION  [Dendrolimus kikuchii haplotype 36 (HS24) COII partial sequence;
            mitochondrial]Definition Line for Seq36.
ACCESSION   Seq36
VERSION
KEYWORDS    .
SOURCE      mitochondrion Dendrolimus kikuchii
  ORGANISM  Dendrolimus kikuchii
            Eukaryota; Metazoa; Ecdysozoa; Arthropoda; Hexapoda; Insecta;
            Pterygota; Neoptera; Holometabola; Lepidoptera; Glossata; Ditrysia;
            Bombycoidea; Lasiocampidae; Dendrolimus.
REFERENCE   1  (bases 1 to 675)
  AUTHORS   Men,Q.
  TITLE     Mitochondrial DNA Markers Reveal High Genetic Diversity and Strong
            Genetic Differentiation in Populations of Dendrolimus kikuchii
            Matsumura (Lepidoptera: Lasiocampidae)
  JOURNAL   Unpublished
REFERENCE   2  (bases 1 to 675)
  AUTHORS   Men,Q.
  TITLE     Direct Submission
  JOURNAL   Submitted (24-MAY-2017) School of life sciences, Anqing Normal
            University, Jixian North Road, Anqing, Anhui 246011, China
COMMENT     Bankit Comment: TOTAL # OF SEQS:40.
            Bankit Comment: TOTAL # OF SETS:40.
            
            ##Assembly-Data-START##
            Sequencing Technology :: Sanger dideoxy sequencing
            ##Assembly-Data-END##
FEATURES             Location/Qualifiers
     source          1..675
                     /organism="Dendrolimus kikuchii"
                     /organelle="mitochondrion"
                     /mol_type="genomic DNA"
                     /host="pine tree"
                     /db_xref="taxon:765133"
                     /tissue_type="Muscle"
                     /country="China"
                     /identified_by="Qiulei Men"
     CDS             <1..>675
                     /note="Partial sequence, the coding region is on the minus
                     strand; Protein defline: [Dendrolimus kikuchii haplotype
                     36 (HS24) COII partial sequence; mitochondrial]Definition
                     Line for Seq36"
                     /codon_start=2
                     /transl_table=5
                     /product="cytochrome oxidase subunit 2"
                     /translation="LIQLMKLLIGTLSITMGMKLWFAPQISEHWPKNNPGRFKKKLVW
                     LSRPGLASTLTPKAGIVHEWITSVAVTMIRIWLFKGKTIRLSTSNNRNPLDESSLEGI
                     MKESNSTLKKSEYSYLQYHWCPIDFNVMSGLLSSSNKYSSRSDGNAMKISVMAGKMVQ
                     INSIIWPSNKNRLMKLLKNKLIIKYPTKMVIMMSMIKVWSWKKMICSIKGEAPFCTLS
                     FDHVAIS"
BASE COUNT      267 a     78 c    103 g    227 t
ORIGIN      
        1 attgattcag ttaataaaat tattaattgg aactctttca attacaatag gtatgaaact
       61 atggtttgct ccacaaattt cggaacattg accaaaaaat aacccaggtc gatttaaaaa
      121 aaaattagtt tgattaaggc gacccgggtt agcgtctact ttaaccccta aagctgggat
      181 tgttcatgaa tgaattacat cagtagcagt tactataatt cgaatttgat tgtttaaagg
      241 taaaacaatt cggttatcta catctaataa tcggaatcca ttagatgaaa gttcattaga
      301 ggggattata aaagaatcaa attctacatt aaagaaatct gaatattcat atcttcaata
      361 tcattgatgt ccaattgatt ttaatgtgat aagaggatta ttaagttcat ctaataagta
      421 taggagtcga agggatggta atgcaataaa aattagagta atagctggta aaatagttca
      481 aattaattca attatttgac cttctaataa gaatcgatta ataaaattat taaaaaataa
      541 attgattatt aaatatccaa ctaaaatagt aattataata agaataatta aagtatgatc
      601 atgaaaaaaa ataatttgtt ctattaaggg agaagctcca ttttgtacgt taagatttga
      661 tcatgttgct atttc
//
LOCUS       Seq37                    675 bp    DNA     circular INV 24-MAY-2017
DEFINITION  [Dendrolimus kikuchii haplotype 37 (HS23) COII partial sequence;
            mitochondrial]Definition Line for Seq37.
ACCESSION   Seq37
VERSION
KEYWORDS    .
SOURCE      mitochondrion Dendrolimus kikuchii
  ORGANISM  Dendrolimus kikuchii
            Eukaryota; Metazoa; Ecdysozoa; Arthropoda; Hexapoda; Insecta;
            Pterygota; Neoptera; Holometabola; Lepidoptera; Glossata; Ditrysia;
            Bombycoidea; Lasiocampidae; Dendrolimus.
REFERENCE   1  (bases 1 to 675)
  AUTHORS   Men,Q.
  TITLE     Mitochondrial DNA Markers Reveal High Genetic Diversity and Strong
            Genetic Differentiation in Populations of Dendrolimus kikuchii
            Matsumura (Lepidoptera: Lasiocampidae)
  JOURNAL   Unpublished
REFERENCE   2  (bases 1 to 675)
  AUTHORS   Men,Q.
  TITLE     Direct Submission
  JOURNAL   Submitted (24-MAY-2017) School of life sciences, Anqing Normal
            University, Jixian North Road, Anqing, Anhui 246011, China
COMMENT     Bankit Comment: TOTAL # OF SEQS:40.
            Bankit Comment: TOTAL # OF SETS:40.
            
            ##Assembly-Data-START##
            Sequencing Technology :: Sanger dideoxy sequencing
            ##Assembly-Data-END##
FEATURES             Location/Qualifiers
     source          1..675
                     /organism="Dendrolimus kikuchii"
                     /organelle="mitochondrion"
                     /mol_type="genomic DNA"
                     /host="pine tree"
                     /db_xref="taxon:765133"
                     /tissue_type="Muscle"
                     /country="China"
                     /identified_by="Qiulei Men"
     CDS             <1..>675
                     /note="Partial sequence, the coding region is on the minus
                     strand; Protein defline: [Dendrolimus kikuchii haplotype
                     37 (HS23) COII partial sequence; mitochondrial]Definition
                     Line for Seq37"
                     /codon_start=2
                     /transl_table=5
                     /product="cytochrome oxidase subunit 2"
                     /translation="LIQLMKLLIGTLSITMGMKLWFAPQISEHWPKNNPGRFKKKLVW
                     LSRPGLASTLTPKAGIVHEWITSVAVTMIRIWLFKGKTIRLSTSNNRNPLDESSLEGI
                     MKESNSTLKKSEYSYLQYHWCPIDFNVMSGLLSSSNKYSSRSDGNAMKISVMAGKMVQ
                     INSIIWPSNKNRLMKLLKNKLIIKYPTKMVIMMSMIKVWSWKKMIFSISGEAPFCSLS
                     FDHVAIS"
BASE COUNT      266 a     76 c    104 g    229 t
ORIGIN      
        1 attgattcag ttaataaaat tattaattgg aactctttca attacaatag gtatgaaact
       61 atggtttgct ccacaaattt cggaacattg accaaaaaat aacccaggtc gatttaaaaa
      121 aaaattagtt tgattaaggc gacccgggtt agcgtctact ttaactccta aagctgggat
      181 tgttcatgaa tgaattacat cagtagcagt tactataatt cgaatttgat tgtttaaagg
      241 taaaacaatt cggttatcta catctaataa tcggaatcca ttagatgaaa gttcattaga
      301 ggggattata aaagaatcaa attctacatt aaagaaatct gaatattcat atcttcaata
      361 tcattgatgt ccaattgatt ttaatgtgat aagaggatta ttaagttcat ctaataagta
      421 taggagtcga agggatggta atgcaataaa aattagagta atagctggta aaatagttca
      481 aattaattca attatttgac cttctaataa gaatcgatta ataaaattat taaaaaataa
      541 attgattatt aaatatccaa ctaaaatagt aattataata agaataatta aagtatgatc
      601 atgaaaaaaa ataatttttt ctattagggg agaagctcca ttttgtaggt taagatttga
      661 tcatgttgct atttc
//
LOCUS       Seq38                    675 bp    DNA     circular INV 24-MAY-2017
DEFINITION  [Dendrolimus kikuchii haplotype 38 (HS18) COII partial sequence;
            mitochondrial]Definition Line for Seq38.
ACCESSION   Seq38
VERSION
KEYWORDS    .
SOURCE      mitochondrion Dendrolimus kikuchii
  ORGANISM  Dendrolimus kikuchii
            Eukaryota; Metazoa; Ecdysozoa; Arthropoda; Hexapoda; Insecta;
            Pterygota; Neoptera; Holometabola; Lepidoptera; Glossata; Ditrysia;
            Bombycoidea; Lasiocampidae; Dendrolimus.
REFERENCE   1  (bases 1 to 675)
  AUTHORS   Men,Q.
  TITLE     Mitochondrial DNA Markers Reveal High Genetic Diversity and Strong
            Genetic Differentiation in Populations of Dendrolimus kikuchii
            Matsumura (Lepidoptera: Lasiocampidae)
  JOURNAL   Unpublished
REFERENCE   2  (bases 1 to 675)
  AUTHORS   Men,Q.
  TITLE     Direct Submission
  JOURNAL   Submitted (24-MAY-2017) School of life sciences, Anqing Normal
            University, Jixian North Road, Anqing, Anhui 246011, China
COMMENT     Bankit Comment: TOTAL # OF SEQS:40.
            Bankit Comment: TOTAL # OF SETS:40.
            
            ##Assembly-Data-START##
            Sequencing Technology :: Sanger dideoxy sequencing
            ##Assembly-Data-END##
FEATURES             Location/Qualifiers
     source          1..675
                     /organism="Dendrolimus kikuchii"
                     /organelle="mitochondrion"
                     /mol_type="genomic DNA"
                     /host="pine tree"
                     /db_xref="taxon:765133"
                     /tissue_type="Muscle"
                     /country="China"
                     /identified_by="Qiulei Men"
     CDS             <1..>675
                     /note="Partial sequence, the coding region is on the minus
                     strand; Protein defline: [Dendrolimus kikuchii haplotype
                     38 (HS18) COII partial sequence; mitochondrial]Definition
                     Line for Seq38"
                     /codon_start=2
                     /transl_table=5
                     /product="cytochrome oxidase subunit 2"
                     /translation="LIQLMKLLIGTLSITMGMKLWFAPQISEHWPKNNPGRFKKKLVW
                     LSRPGLASTLTPKAGIVHEWITSVAVTMIRIWLFKGKTIRLSTSNNRNPLDESSLEGI
                     MKESNSTLKKSEYSYLQYHWCPIDFNVMSGLLSSSNKYSSRSDGNAMKISVMAGKMVQ
                     INSIIWPSNKNRLMKLLKNKLIIKYPTKMVIMMSMIKVWSWKKMICSIKGEAPFCSLS
                     FDHVAIS"
BASE COUNT      267 a     78 c    104 g    226 t
ORIGIN      
        1 attgattcag ttaataaaat tattaattgg aactctttca attacaatag gtatgaaact
       61 atggtttgct ccacaaattt cggaacattg accaaaaaat aacccaggtc gatttaaaaa
      121 aaaattagtt tgattaaggc gacccgggtt agcgtctact ttaaccccta aagctgggat
      181 tgttcatgaa tgaattacat cagtagcagt tactataatt cgaatttgat tgtttaaagg
      241 taaaacaatt cggttatcta catctaataa tcggaatcca ttagatgaaa gttcattaga
      301 ggggattata aaagaatcaa attctacatt aaagaaatct gaatattcat atcttcaata
      361 tcattgatgt ccaattgatt ttaatgtgat aagaggatta ttaagttcat ctaataagta
      421 taggagtcga agggatggta atgcaataaa aattagagta atagctggta aaatagttca
      481 aattaattca attatttgac cttctaataa gaatcgatta ataaaattat taaaaaataa
      541 attgattatt aaatacccaa ctaaaatagt aattataata agaataatta aagtatgatc
      601 atgaaaaaaa ataatttgtt ctattaaggg agaagctcca ttttgtaggt taagatttga
      661 tcatgttgct atttc
//
LOCUS       Seq39                    675 bp    DNA     circular INV 24-MAY-2017
DEFINITION  [Dendrolimus kikuchii haplotype 39 (HS15) COII partial sequence;
            mitochondrial]Definition Line for Seq39.
ACCESSION   Seq39
VERSION
KEYWORDS    .
SOURCE      mitochondrion Dendrolimus kikuchii
  ORGANISM  Dendrolimus kikuchii
            Eukaryota; Metazoa; Ecdysozoa; Arthropoda; Hexapoda; Insecta;
            Pterygota; Neoptera; Holometabola; Lepidoptera; Glossata; Ditrysia;
            Bombycoidea; Lasiocampidae; Dendrolimus.
REFERENCE   1  (bases 1 to 675)
  AUTHORS   Men,Q.
  TITLE     Mitochondrial DNA Markers Reveal High Genetic Diversity and Strong
            Genetic Differentiation in Populations of Dendrolimus kikuchii
            Matsumura (Lepidoptera: Lasiocampidae)
  JOURNAL   Unpublished
REFERENCE   2  (bases 1 to 675)
  AUTHORS   Men,Q.
  TITLE     Direct Submission
  JOURNAL   Submitted (24-MAY-2017) School of life sciences, Anqing Normal
            University, Jixian North Road, Anqing, Anhui 246011, China
COMMENT     Bankit Comment: TOTAL # OF SEQS:40.
            Bankit Comment: TOTAL # OF SETS:40.
            
            ##Assembly-Data-START##
            Sequencing Technology :: Sanger dideoxy sequencing
            ##Assembly-Data-END##
FEATURES             Location/Qualifiers
     source          1..675
                     /organism="Dendrolimus kikuchii"
                     /organelle="mitochondrion"
                     /mol_type="genomic DNA"
                     /host="pine tree"
                     /db_xref="taxon:765133"
                     /tissue_type="Muscle"
                     /country="China"
                     /identified_by="Qiulei Men"
     CDS             <1..>675
                     /note="Partial sequence, the coding region is on the minus
                     strand; Protein defline: [Dendrolimus kikuchii haplotype
                     39 (HS15) COII partial sequence; mitochondrial]Definition
                     Line for Seq39"
                     /codon_start=2
                     /transl_table=5
                     /product="cytochrome oxidase subunit 2"
                     /translation="LIHLMKLLIGTLSITMGMKLWFAPQISEHWPKNNPGRFKKKLVW
                     LSRPGLASTLTPKAGIVHEWITSVAVTMIRIWLFKGKTIRLSTSNNRNPLDESSLEGI
                     MKESNSTLKKSEYSYLQYHWCPIDFNVMSGLLSSSNKYSSRSDGNAMKISVMAGKMVQ
                     INSIIWPSNKNRLMKLLKNKLIIKYPTKMVIMMSMIKVWSWKKMICSIKGEAPFCSLS
                     FDHVAIS"
BASE COUNT      267 a     77 c    103 g    228 t
ORIGIN      
        1 attgattcat ttaataaaat tattaattgg aactctttca attacaatag gtatgaaact
       61 atggtttgct ccacaaattt cggaacattg accaaaaaat aacccaggtc gatttaaaaa
      121 aaaattagtt tgattaaggc gacccgggtt agcgtctact ttaaccccta aagctgggat
      181 tgttcatgaa tgaattacat cagtagcagt tactataatt cgaatttgat tgtttaaagg
      241 taaaacaatt cggttatcta catctaataa tcggaatcca ttagatgaaa gttcattaga
      301 ggggattata aaagaatcaa attctacatt aaagaaatct gaatattcat atcttcaata
      361 tcattgatgt ccaattgatt ttaatgtgat aagaggatta ttaagttcat ctaataagta
      421 taggagtcga agggatggta atgcaataaa aattagagta atagctggta aaatagttca
      481 aattaattca attatttgac cttctaataa gaatcgatta ataaaattat taaaaaataa
      541 attgattatt aaatatccaa ctaaaatagt aattataata agaataatta aagtatgatc
      601 atgaaaaaaa ataatttgtt ctattaaggg agaagctcca ttttgtaggt taagatttga
      661 tcatgttgct atttc
//
LOCUS       Seq40                    675 bp    DNA     circular INV 24-MAY-2017
DEFINITION  [Dendrolimus kikuchii haplotype 40 (NL2) COII partial sequence;
            mitochondrial]Definition Line for Seq40.
ACCESSION   Seq40
VERSION
KEYWORDS    .
SOURCE      mitochondrion Dendrolimus kikuchii
  ORGANISM  Dendrolimus kikuchii
            Eukaryota; Metazoa; Ecdysozoa; Arthropoda; Hexapoda; Insecta;
            Pterygota; Neoptera; Holometabola; Lepidoptera; Glossata; Ditrysia;
            Bombycoidea; Lasiocampidae; Dendrolimus.
REFERENCE   1  (bases 1 to 675)
  AUTHORS   Men,Q.
  TITLE     Mitochondrial DNA Markers Reveal High Genetic Diversity and Strong
            Genetic Differentiation in Populations of Dendrolimus kikuchii
            Matsumura (Lepidoptera: Lasiocampidae)
  JOURNAL   Unpublished
REFERENCE   2  (bases 1 to 675)
  AUTHORS   Men,Q.
  TITLE     Direct Submission
  JOURNAL   Submitted (24-MAY-2017) School of life sciences, Anqing Normal
            University, Jixian North Road, Anqing, Anhui 246011, China
COMMENT     Bankit Comment: TOTAL # OF SEQS:40.
            Bankit Comment: TOTAL # OF SETS:40.
            
            ##Assembly-Data-START##
            Sequencing Technology :: Sanger dideoxy sequencing
            ##Assembly-Data-END##
FEATURES             Location/Qualifiers
     source          1..675
                     /organism="Dendrolimus kikuchii"
                     /organelle="mitochondrion"
                     /mol_type="genomic DNA"
                     /host="pine tree"
                     /db_xref="taxon:765133"
                     /tissue_type="Muscle"
                     /country="China"
                     /identified_by="Qiulei Men"
     CDS             <1..>675
                     /note="Partial sequence, the coding region is on the minus
                     strand; Protein defline: [Dendrolimus kikuchii haplotype
                     40 (NL2) COII partial sequence; mitochondrial]Definition
                     Line for Seq40"
                     /codon_start=2
                     /transl_table=5
                     /product="cytochrome oxidase subunit 2"
                     /translation="LIQLMKLLIGTLSITMGMKLWFAPQISEHWPKNNPGRFKKKLVW
                     LSRPGLASTLTPKAGIVHEWITSVAVTMIRIWLFKGKTIRLSTSNNRNPLDESSLEGI
                     MKELNSTLKKSEYSYLQYHWCPIDFNVMSGLLSSSNKYSSRSDGNAMKISVMAGKMVQ
                     INSIIWPSNKNRLMKLLKNKLIIKYPTKMVIMMSMIKVWSWKKMICSIKGEAPFCSLS
                     FDHVAIS"
BASE COUNT      267 a     76 c    104 g    228 t
ORIGIN      
        1 attgattcag ttaataaaat tattaattgg aactctttca attacaatag gtatgaaact
       61 atggtttgct ccacaaattt cggaacattg accaaaaaat aacccaggtc gatttaaaaa
      121 aaaattagtt tgattaaggc gacccgggtt agcgtctact ttaaccccta aagctgggat
      181 tgttcatgaa tgaattacat cagtagcagt tactataatt cgaatttgat tgtttaaagg
      241 taaaacaatt cggttatcta catctaataa tcggaatcca ttagatgaaa gttcattaga
      301 ggggattata aaagaattaa attctacatt aaagaaatct gaatattcat atcttcaata
      361 tcattgatgt ccaattgatt ttaatgtgat aagaggatta ttaagttcat ctaataagta
      421 taggagtcga agggatggta atgcaataaa aattagagta atagctggta aaatagttca
      481 aattaattca attatttgac cttctaataa gaatcgatta ataaaattat taaaaaataa
      541 attgattatt aaatatccaa ctaaaatagt aattataata agaataatta aagtatgatc
      601 atgaaaaaaa ataatttgtt ctattaaggg agaagctcca ttttgtaggt taagatttga
      661 tcatgttgct atttc
//
