# Supplementary material for: Mitochondrial DNA markers reveal high genetic diversity and strong genetic differentiation in populations of Dendrolimus kikuchii Matsumura (Lepidoptera: Lasiocampidae)
Source: PLoS One. 2017 Jun 29;12(6):e0179706. doi: 10.1371/journal.pone.0179706 (PMC5491029; doi:10.1371/journal.pone.0179706)
Supplement: S3 Text — (TXT) [file pone.0179706.s003.txt]

LOCUS       Seq1                     700 bp    DNA     linear   INV 24-MAY-2017
DEFINITION  [Dendrolimus kikuchii haplotype 1 (PE21) Cytb partial sequence;
            mitochondrial]Definition Line for Seq1.
ACCESSION   Seq1
VERSION
KEYWORDS    .
SOURCE      mitochondrion Dendrolimus kikuchii
  ORGANISM  Dendrolimus kikuchii
            Eukaryota; Metazoa; Ecdysozoa; Arthropoda; Hexapoda; Insecta;
            Pterygota; Neoptera; Holometabola; Lepidoptera; Glossata; Ditrysia;
            Bombycoidea; Lasiocampidae; Dendrolimus.
REFERENCE   1  (bases 1 to 700)
  AUTHORS   Men,Q.
  TITLE     Mitochondrial DNA Markers Reveal High Genetic Diversity and Strong
            Genetic Differentiation in Populations of Dendrolimus kikuchii
            Matsumura (Lepidoptera: Lasiocampidae)
  JOURNAL   Unpublished
REFERENCE   2  (bases 1 to 700)
  AUTHORS   Men,Q.
  TITLE     Direct Submission
  JOURNAL   Submitted (24-MAY-2017) School of life sciences, Anqing Normal
            University, Jixian North Road, Anqing, Anhui 246011, China
COMMENT     Bankit Comment: TOTAL # OF SEQS:23.
            Bankit Comment: TOTAL # OF SETS:23.
            
            ##Assembly-Data-START##
            Sequencing Technology :: Sanger dideoxy sequencing
            ##Assembly-Data-END##
FEATURES             Location/Qualifiers
     source          1..700
                     /organism="Dendrolimus kikuchii"
                     /organelle="mitochondrion"
                     /mol_type="genomic DNA"
                     /host="pine tree"
                     /db_xref="taxon:765133"
                     /tissue_type="Muscle"
                     /country="China"
                     /identified_by="Qiulei Men"
     CDS             <1..>700
                     /note="Partial sequence; Protein defline: [Dendrolimus
                     kikuchii haplotype 1 (PE21) Cytb partial sequence;
                     mitochondrial]Definition Line for Seq1"
                     /codon_start=3
                     /transl_table=5
                     /product="cytochrome b"
                     /translation="TNLLSAIPYLGTMLVNWIWGGFAVDNATLTRFYTFHFLLPFILM
                     MMTMIHLLFLHQTGSNNPLGINSNLDKIPFHPFFTYKDILGFMILLFFLIMLTLINPY
                     LLGDPDNFIPANPLVTPIHIQPEWYFLFAYAILRSIPNKLGGVIALIMSILILIILPL
                     TFNKKMQGIQFYPINQIMFWMMIIIIILLTWIGARPVETPYIITGQLLTMFYFSYFIL
                     TPIISLYWDKLIFN"
BASE COUNT      237 a    122 c     61 g    280 t
ORIGIN      
        1 ttactaatct actatcagca atcccatatt taggaactat gttagtaaat tgaatttgag
       61 ggggatttgc agtagataac gcaaccctaa cgcgatttta tacatttcac ttcttattac
      121 cttttatttt aataataata acaataattc acttactctt tcttcaccaa acaggatcta
      181 ataacccatt aggaattaat agaaacttag ataaaattcc atttcaccca ttttttacct
      241 ataaagatat tctaggattt ataattttac tatttttttt aattatactc accttaatta
      301 acccatattt attaggagac cctgataatt ttatcccagc taatccactt gttaccccaa
      361 ttcatattca acctgaatga tattttttat tcgcatacgc aattttacga tcaattccca
      421 acaaattagg aggagttatt gcactaatta tatctatttt aattttgatt atcctccctc
      481 ttacttttaa taaaaaaata caaggaattc aattttatcc tattaatcaa attatatttt
      541 gaataataat tattattatt attcttttaa cttgaattgg ggctcgacct gttgaaaccc
      601 cttatattat cacaggccaa ctattaacaa tattttactt ttcctatttt attttaactc
      661 caattatcag attatactga gataaattaa tttttaatta
//
LOCUS       Seq2                     700 bp    DNA     linear   INV 24-MAY-2017
DEFINITION  [Dendrolimus kikuchii haplotype 2 (PE23) Cytb partial sequence;
            mitochondrial]Definition Line for Seq2.
ACCESSION   Seq2
VERSION
KEYWORDS    .
SOURCE      mitochondrion Dendrolimus kikuchii
  ORGANISM  Dendrolimus kikuchii
            Eukaryota; Metazoa; Ecdysozoa; Arthropoda; Hexapoda; Insecta;
            Pterygota; Neoptera; Holometabola; Lepidoptera; Glossata; Ditrysia;
            Bombycoidea; Lasiocampidae; Dendrolimus.
REFERENCE   1  (bases 1 to 700)
  AUTHORS   Men,Q.
  TITLE     Mitochondrial DNA Markers Reveal High Genetic Diversity and Strong
            Genetic Differentiation in Populations of Dendrolimus kikuchii
            Matsumura (Lepidoptera: Lasiocampidae)
  JOURNAL   Unpublished
REFERENCE   2  (bases 1 to 700)
  AUTHORS   Men,Q.
  TITLE     Direct Submission
  JOURNAL   Submitted (24-MAY-2017) School of life sciences, Anqing Normal
            University, Jixian North Road, Anqing, Anhui 246011, China
COMMENT     Bankit Comment: TOTAL # OF SEQS:23.
            Bankit Comment: TOTAL # OF SETS:23.
            
            ##Assembly-Data-START##
            Sequencing Technology :: Sanger dideoxy sequencing
            ##Assembly-Data-END##
FEATURES             Location/Qualifiers
     source          1..700
                     /organism="Dendrolimus kikuchii"
                     /organelle="mitochondrion"
                     /mol_type="genomic DNA"
                     /host="pine tree"
                     /db_xref="taxon:765133"
                     /tissue_type="Muscle"
                     /country="China"
                     /identified_by="Qiulei Men"
     CDS             <1..>700
                     /note="Partial sequence; Protein defline: [Dendrolimus
                     kikuchii haplotype 2 (PE23) Cytb partial sequence;
                     mitochondrial]Definition Line for Seq2"
                     /codon_start=3
                     /transl_table=5
                     /product="cytochrome b"
                     /translation="TNLLSAIPYLGTMLVNWIWGGFAVDNATLTRFYTFHFLLPFILM
                     MMTMIHLLFLHQTGSNNPLGINSNLDKIPFHPFFTYKDILGFMILLFFLIMLTLINPY
                     LLGDPDNFIPANPLVTPIHIQPEWYFLFAYAILRSIPNKLGGVIALIMSILILIILPL
                     TFNKKMQGIQFYPINQIMFWMMIIIIILLTWIGARPVETPYIITGQLLTMFYFSYFIL
                     TPIISLYWDKLIFN"
BASE COUNT      238 a    122 c     60 g    280 t
ORIGIN      
        1 ttactaatct actatcagca atcccatatt taggaactat attagtaaat tgaatttgag
       61 ggggatttgc agtagataac gcaaccctaa cgcgatttta tacatttcac ttcttattac
      121 cttttatttt aataataata acaataattc acttactctt tcttcaccaa acaggatcta
      181 ataacccatt aggaattaat agaaacttag ataaaattcc atttcaccca ttttttacct
      241 ataaagatat tctaggattt ataattttac tatttttttt aattatactc accttaatta
      301 acccatattt attaggagac cctgataatt ttatcccagc taatccactt gttaccccaa
      361 ttcatattca acctgaatga tattttttat tcgcatacgc aattttacga tcaattccca
      421 acaaattagg aggagttatt gcactaatta tatctatttt aattttgatt atcctccctc
      481 ttacttttaa taaaaaaata caaggaattc aattttatcc tattaatcaa attatatttt
      541 gaataataat tattattatt attcttttaa cttgaattgg ggctcgacct gttgaaaccc
      601 cttatattat cacaggccaa ctattaacaa tattttactt ttcctatttt attttaactc
      661 caattatcag attatactga gataaattaa tttttaatta
//
LOCUS       Seq3                     700 bp    DNA     linear   INV 24-MAY-2017
DEFINITION  [Dendrolimus kikuchii haplotype 3 (QDH6) Cytb partial sequence;
            mitochondrial]Definition Line for Seq3.
ACCESSION   Seq3
VERSION
KEYWORDS    .
SOURCE      mitochondrion Dendrolimus kikuchii
  ORGANISM  Dendrolimus kikuchii
            Eukaryota; Metazoa; Ecdysozoa; Arthropoda; Hexapoda; Insecta;
            Pterygota; Neoptera; Holometabola; Lepidoptera; Glossata; Ditrysia;
            Bombycoidea; Lasiocampidae; Dendrolimus.
REFERENCE   1  (bases 1 to 700)
  AUTHORS   Men,Q.
  TITLE     Mitochondrial DNA Markers Reveal High Genetic Diversity and Strong
            Genetic Differentiation in Populations of Dendrolimus kikuchii
            Matsumura (Lepidoptera: Lasiocampidae)
  JOURNAL   Unpublished
REFERENCE   2  (bases 1 to 700)
  AUTHORS   Men,Q.
  TITLE     Direct Submission
  JOURNAL   Submitted (24-MAY-2017) School of life sciences, Anqing Normal
            University, Jixian North Road, Anqing, Anhui 246011, China
COMMENT     Bankit Comment: TOTAL # OF SEQS:23.
            Bankit Comment: TOTAL # OF SETS:23.
            
            ##Assembly-Data-START##
            Sequencing Technology :: Sanger dideoxy sequencing
            ##Assembly-Data-END##
FEATURES             Location/Qualifiers
     source          1..700
                     /organism="Dendrolimus kikuchii"
                     /organelle="mitochondrion"
                     /mol_type="genomic DNA"
                     /host="pine tree"
                     /db_xref="taxon:765133"
                     /tissue_type="Muscle"
                     /country="China"
                     /identified_by="Qiulei Men"
     CDS             <1..>700
                     /note="Partial sequence; Protein defline: [Dendrolimus
                     kikuchii haplotype 3 (QDH6) Cytb partial sequence;
                     mitochondrial]Definition Line for Seq3"
                     /codon_start=3
                     /transl_table=5
                     /product="cytochrome b"
                     /translation="TNLLSAIPYLGTMLVNWIWGGFAVDNATLTRFYTFHFLLPFILM
                     MMTMIHLLFLHQTGSNNPLGINSNLDKIPFHPFFTYKDILGFMILLFFLIMLTLINPY
                     LLGDPDNFIPANPLVTPIHIQPEWYFLFAYAILRSIPNKLGGVIALIMSILILIILPL
                     TFNKKMQGIQFYPINQIMFWMMIIIIILLTWIGARPVENPYIITSQLLTVFYFSYFIL
                     TPIISLYWDKLIFN"
BASE COUNT      239 a    116 c     59 g    286 t
ORIGIN      
        1 ttactaatct attatcagca atcccatatt tagggactat attagtaaat tgaatttgag
       61 gggggtttgc tgtagataat gcaaccctaa cacgatttta tacatttcac tttttactac
      121 cttttatttt aataataata acaataattc acttactctt tcttcaccaa acaggatcta
      181 ataatccatt aggaattaat agaaacttag ataaaattcc atttcaccca ttttttacct
      241 ataaagatat tttaggattt ataattttac tatttttttt aattatactc accttaatta
      301 atccatactt attaggagac cctgataact ttattccagc taatccactt gttaccccaa
      361 ttcatattca acctgaatga tattttttat tcgcatatgc aattttacga tcaattccca
      421 acaaattagg aggagttatc gcactaatta tatctatttt aattttaatt atcctccctc
      481 tcacttttaa taaaaaaata caaggaattc aattttatcc tattaatcaa attatatttt
      541 gaataataat tattattatt attcttttaa cttgaattgg agctcgacct gttgaaaatc
      601 cttatattat cacaagtcaa ctattaacag tattttattt ttcctatttt attttaaccc
      661 caattatcag attatactga gataaattaa tttttaatta
//
LOCUS       Seq4                     700 bp    DNA     linear   INV 24-MAY-2017
DEFINITION  [Dendrolimus kikuchii haplotype 4 (QDH8) Cytb partial sequence;
            mitochondrial]Definition Line for Seq4.
ACCESSION   Seq4
VERSION
KEYWORDS    .
SOURCE      mitochondrion Dendrolimus kikuchii
  ORGANISM  Dendrolimus kikuchii
            Eukaryota; Metazoa; Ecdysozoa; Arthropoda; Hexapoda; Insecta;
            Pterygota; Neoptera; Holometabola; Lepidoptera; Glossata; Ditrysia;
            Bombycoidea; Lasiocampidae; Dendrolimus.
REFERENCE   1  (bases 1 to 700)
  AUTHORS   Men,Q.
  TITLE     Mitochondrial DNA Markers Reveal High Genetic Diversity and Strong
            Genetic Differentiation in Populations of Dendrolimus kikuchii
            Matsumura (Lepidoptera: Lasiocampidae)
  JOURNAL   Unpublished
REFERENCE   2  (bases 1 to 700)
  AUTHORS   Men,Q.
  TITLE     Direct Submission
  JOURNAL   Submitted (24-MAY-2017) School of life sciences, Anqing Normal
            University, Jixian North Road, Anqing, Anhui 246011, China
COMMENT     Bankit Comment: TOTAL # OF SEQS:23.
            Bankit Comment: TOTAL # OF SETS:23.
            
            ##Assembly-Data-START##
            Sequencing Technology :: Sanger dideoxy sequencing
            ##Assembly-Data-END##
FEATURES             Location/Qualifiers
     source          1..700
                     /organism="Dendrolimus kikuchii"
                     /organelle="mitochondrion"
                     /mol_type="genomic DNA"
                     /host="pine tree"
                     /db_xref="taxon:765133"
                     /tissue_type="Muscle"
                     /country="China"
                     /identified_by="Qiulei Men"
     CDS             <1..>700
                     /note="Partial sequence; Protein defline: [Dendrolimus
                     kikuchii haplotype 4 (QDH8) Cytb partial sequence;
                     mitochondrial]Definition Line for Seq4"
                     /codon_start=3
                     /transl_table=5
                     /product="cytochrome b"
                     /translation="TNLLSAIPYLGTMLVNWIWGGFAVDNATLTRFYTFHFLLPFILM
                     MMTMIHLLFLHQTGSNNPLGINSNLDKIPFHPFFTYKDILGFMILLFFLIMLTLINPY
                     LLGDPDNFIPANPLVTPIHIQPEWYFLFAYAILRSIPNKLGGVIALIMSILILIILPL
                     TFNKKMQGIQFYPINQIMFWMMIIIIILLTWIGARPVETPYIITGQLLTVFYFSYFIL
                     TPIISLYWDKLIFN"
BASE COUNT      237 a    116 c     60 g    287 t
ORIGIN      
        1 ttactaatct actatcagca atcccatatt tagggactat attagtaaat tgaatttgag
       61 gggggtttgc tgtagataat gcaaccctaa cacgatttta tacatttcac tttttactac
      121 cttttatttt aataataata acaataattc acttactctt tcttcaccaa acaggatcta
      181 ataatccatt aggaattaat agaaacttag ataaaattcc atttcaccca ttttttacct
      241 ataaagatat tttaggattt ataattttac tatttttttt aattatactc accttaatta
      301 atccatactt attaggagac cctgataact ttattccagc taatccactt gttaccccaa
      361 ttcatattca acctgaatga tattttttat ttgcatatgc aattttacga tcaattccca
      421 acaaattagg aggagttatt gcactaatta tatctatttt aattttaatt atcctccctc
      481 tcacttttaa taaaaaaata caaggaattc aattttatcc tattaatcaa attatatttt
      541 gaataataat tattattatt attcttttaa cttgaattgg agctcgacct gttgaaactc
      601 cttatattat cacaggtcaa ctattaacag tattttactt ttcctatttt attttaactc
      661 caattatcag attatactga gataaattaa tttttaatta
//
LOCUS       Seq5                     700 bp    DNA     linear   INV 24-MAY-2017
DEFINITION  [Dendrolimus kikuchii haplotype 5 (HS25) Cytb partial sequence;
            mitochondrial]Definition Line for Seq5.
ACCESSION   Seq5
VERSION
KEYWORDS    .
SOURCE      mitochondrion Dendrolimus kikuchii
  ORGANISM  Dendrolimus kikuchii
            Eukaryota; Metazoa; Ecdysozoa; Arthropoda; Hexapoda; Insecta;
            Pterygota; Neoptera; Holometabola; Lepidoptera; Glossata; Ditrysia;
            Bombycoidea; Lasiocampidae; Dendrolimus.
REFERENCE   1  (bases 1 to 700)
  AUTHORS   Men,Q.
  TITLE     Mitochondrial DNA Markers Reveal High Genetic Diversity and Strong
            Genetic Differentiation in Populations of Dendrolimus kikuchii
            Matsumura (Lepidoptera: Lasiocampidae)
  JOURNAL   Unpublished
REFERENCE   2  (bases 1 to 700)
  AUTHORS   Men,Q.
  TITLE     Direct Submission
  JOURNAL   Submitted (24-MAY-2017) School of life sciences, Anqing Normal
            University, Jixian North Road, Anqing, Anhui 246011, China
COMMENT     Bankit Comment: TOTAL # OF SEQS:23.
            Bankit Comment: TOTAL # OF SETS:23.
            
            ##Assembly-Data-START##
            Sequencing Technology :: Sanger dideoxy sequencing
            ##Assembly-Data-END##
FEATURES             Location/Qualifiers
     source          1..700
                     /organism="Dendrolimus kikuchii"
                     /organelle="mitochondrion"
                     /mol_type="genomic DNA"
                     /host="pine tree"
                     /db_xref="taxon:765133"
                     /tissue_type="Muscle"
                     /country="China"
                     /identified_by="Qiulei Men"
     CDS             <1..>700
                     /note="Partial sequence; Protein defline: [Dendrolimus
                     kikuchii haplotype 5 (HS25) Cytb partial sequence;
                     mitochondrial]Definition Line for Seq5"
                     /codon_start=3
                     /transl_table=5
                     /product="cytochrome b"
                     /translation="TNLLSAIPYLGTMLVNWIWGGFAVDNATLTRFYTFHFLLPFILM
                     MMTMIHLLFLHQTGSNNPLGINSNLDKIPFHPFFTYKDILGFMILLFFLIMLTLINPY
                     LLGDPDNFIPANPLVTPIHIQPEWYFLFAYAILRSIPNKLGGVIALIMSILILIILPL
                     TFNKKMQGIQFYPINQIMFWMMIIIIILLTWIGARPVENPYIIAGQLLTVFYFSYFIL
                     TPIISLYWDKLIFN"
BASE COUNT      237 a    116 c     61 g    286 t
ORIGIN      
        1 ttactaatct attatcagca atcccatatt tagggactat attagtaaat tgaatttgag
       61 gggggtttgc tgtagataat gcaaccctaa cacgatttta tacatttcac tttttactac
      121 cttttatttt aataataata acaataattc acttactctt tcttcaccaa acaggatcta
      181 ataatccatt aggaattaat agaaacttag ataaaattcc atttcaccca ttttttacct
      241 ataaagatat tttaggattt ataattttac tatttttttt aattatactc accttaatta
      301 atccatactt attaggagac cctgataact ttattccagc taatccactt gttaccccaa
      361 ttcatattca acctgaatga tattttttat tcgcatatgc aattttacga tcaattccca
      421 acaaattagg aggagttatc gcactaatta tatctatttt aattttaatt atcctccctc
      481 tcacttttaa taaaaaaata caaggaattc aattttatcc tattaatcaa attatatttt
      541 gaataataat tattattatt attcttttaa cttgaattgg agctcgacct gttgaaaatc
      601 cttatattat cgcaggtcaa ctattaacag tattttattt ttcctatttt attttaaccc
      661 caattatcag attatactga gataaattaa tttttaatta
//
LOCUS       Seq6                     700 bp    DNA     linear   INV 24-MAY-2017
DEFINITION  [Dendrolimus kikuchii haplotype 6 (HS17) Cytb partial sequence;
            mitochondrial]Definition Line for Seq6.
ACCESSION   Seq6
VERSION
KEYWORDS    .
SOURCE      mitochondrion Dendrolimus kikuchii
  ORGANISM  Dendrolimus kikuchii
            Eukaryota; Metazoa; Ecdysozoa; Arthropoda; Hexapoda; Insecta;
            Pterygota; Neoptera; Holometabola; Lepidoptera; Glossata; Ditrysia;
            Bombycoidea; Lasiocampidae; Dendrolimus.
REFERENCE   1  (bases 1 to 700)
  AUTHORS   Men,Q.
  TITLE     Mitochondrial DNA Markers Reveal High Genetic Diversity and Strong
            Genetic Differentiation in Populations of Dendrolimus kikuchii
            Matsumura (Lepidoptera: Lasiocampidae)
  JOURNAL   Unpublished
REFERENCE   2  (bases 1 to 700)
  AUTHORS   Men,Q.
  TITLE     Direct Submission
  JOURNAL   Submitted (24-MAY-2017) School of life sciences, Anqing Normal
            University, Jixian North Road, Anqing, Anhui 246011, China
COMMENT     Bankit Comment: TOTAL # OF SEQS:23.
            Bankit Comment: TOTAL # OF SETS:23.
            
            ##Assembly-Data-START##
            Sequencing Technology :: Sanger dideoxy sequencing
            ##Assembly-Data-END##
FEATURES             Location/Qualifiers
     source          1..700
                     /organism="Dendrolimus kikuchii"
                     /organelle="mitochondrion"
                     /mol_type="genomic DNA"
                     /host="pine tree"
                     /db_xref="taxon:765133"
                     /tissue_type="Muscle"
                     /country="China"
                     /identified_by="Qiulei Men"
     CDS             <1..>700
                     /note="Partial sequence; Protein defline: [Dendrolimus
                     kikuchii haplotype 6 (HS17) Cytb partial sequence;
                     mitochondrial]Definition Line for Seq6"
                     /codon_start=3
                     /transl_table=5
                     /product="cytochrome b"
                     /translation="TNLLSAIPYLGTMLVNWIWGGFAVDNATLTRFYTFHFLLPFILM
                     MMTMIHLLFLHQTGSNNPLGINSNLDKIPFHPFFTYKDILGFMILLFFLIMLTLINPY
                     LLGDPDNFIPANPLVTPIHIQPEWYFLFAYAILRSIPNKLGGVIALIMSILILIILPL
                     TFNKKMQGIQFYPINQIMFWMMIIIIILLTWIGARPVENPYIITGQLLTVFYFSYFIL
                     TPIISLYWDKLIFN"
BASE COUNT      238 a    116 c     60 g    286 t
ORIGIN      
        1 ttactaatct attatcagca atcccatatt tagggactat attagtaaat tgaatttgag
       61 gggggtttgc tgtagataat gcaaccctaa cacgatttta tacatttcac tttttactac
      121 cttttatttt aataataata acaataattc acttactctt tcttcaccaa acaggatcta
      181 ataatccatt aggaattaat agaaacttag ataaaattcc atttcaccca ttttttacct
      241 ataaagatat tttaggattt ataattttac tatttttttt aattatactc accttaatta
      301 atccatactt attaggagac cctgataact ttattccagc taatccactt gttaccccaa
      361 ttcatattca acctgaatga tattttttat tcgcatatgc aattttacga tcaattccca
      421 acaaattagg aggagttatc gcactaatta tatctatttt aattttaatt atcctccctc
      481 tcacttttaa taaaaaaata caaggaattc aattttatcc tattaatcaa attatatttt
      541 gaataataat tattattatt attcttttaa cttgaattgg agctcgacct gttgaaaatc
      601 cttatattat cacaggtcaa ctattaacag tattttattt ttcctatttt attttaaccc
      661 caattatcag attatactga gataaattaa tttttaatta
//
LOCUS       Seq7                     700 bp    DNA     linear   INV 24-MAY-2017
DEFINITION  [Dendrolimus kikuchii haplotype 7 (HS4) Cytb partial sequence;
            mitochondrial]Definition Line for Seq7.
ACCESSION   Seq7
VERSION
KEYWORDS    .
SOURCE      mitochondrion Dendrolimus kikuchii
  ORGANISM  Dendrolimus kikuchii
            Eukaryota; Metazoa; Ecdysozoa; Arthropoda; Hexapoda; Insecta;
            Pterygota; Neoptera; Holometabola; Lepidoptera; Glossata; Ditrysia;
            Bombycoidea; Lasiocampidae; Dendrolimus.
REFERENCE   1  (bases 1 to 700)
  AUTHORS   Men,Q.
  TITLE     Mitochondrial DNA Markers Reveal High Genetic Diversity and Strong
            Genetic Differentiation in Populations of Dendrolimus kikuchii
            Matsumura (Lepidoptera: Lasiocampidae)
  JOURNAL   Unpublished
REFERENCE   2  (bases 1 to 700)
  AUTHORS   Men,Q.
  TITLE     Direct Submission
  JOURNAL   Submitted (24-MAY-2017) School of life sciences, Anqing Normal
            University, Jixian North Road, Anqing, Anhui 246011, China
COMMENT     Bankit Comment: TOTAL # OF SEQS:23.
            Bankit Comment: TOTAL # OF SETS:23.
            
            ##Assembly-Data-START##
            Sequencing Technology :: Sanger dideoxy sequencing
            ##Assembly-Data-END##
FEATURES             Location/Qualifiers
     source          1..700
                     /organism="Dendrolimus kikuchii"
                     /organelle="mitochondrion"
                     /mol_type="genomic DNA"
                     /host="pine tree"
                     /db_xref="taxon:765133"
                     /tissue_type="Muscle"
                     /country="China"
                     /identified_by="Qiulei Men"
     CDS             <1..>700
                     /note="Partial sequence; Protein defline: [Dendrolimus
                     kikuchii haplotype 7 (HS4) Cytb partial sequence;
                     mitochondrial]Definition Line for Seq7"
                     /codon_start=3
                     /transl_table=5
                     /product="cytochrome b"
                     /translation="TNLLSAIPYLGTMLVNWIWGGFAVDNATLTRFYTFHFLLPFILM
                     MMTMIHLLFLHQTGSNNPLGINSNLDKIPFHPFFTYKDILGFMILLFFLIMLTLINPY
                     LLGDPDNFIPANPLVTPIHIQPEWYFLFAYAILRSIPNKLGGVIALIMSILILIILPL
                     TFNKKMQGIQFYPINQIMFWMMIIIIILLTWIGARPVENPYIITGQLLTVFYFSYFIL
                     TPIISLYWDKLIFN"
BASE COUNT      238 a    115 c     60 g    287 t
ORIGIN      
        1 ttactaatct attatcagca atcccatatt tagggactat attagtaaat tgaatttgag
       61 gggggtttgc tgtagataat gcaaccctaa cacgatttta tacatttcat tttttactac
      121 cttttatttt aataataata acaataattc acttactctt tcttcaccaa acaggatcta
      181 ataatccatt aggaattaat agaaacttag ataaaattcc atttcaccca ttttttacct
      241 ataaagatat tttaggattt ataattttac tatttttttt aattatactc accttaatta
      301 atccatactt attaggagac cctgataact ttattccagc taatccactt gttaccccaa
      361 ttcatattca acctgaatga tattttttat tcgcatatgc aattttacga tcaattccca
      421 acaaattagg aggagttatc gcactaatta tatctatttt aattttaatt atcctccctc
      481 tcacttttaa taaaaaaata caaggaattc aattttatcc tattaatcaa attatatttt
      541 gaataataat tattattatt attcttttaa cttgaattgg agctcgacct gttgaaaatc
      601 cttatattat cacaggtcaa ctattaacag tattttattt ttcctatttt attttaaccc
      661 caattatcag attatactga gataaattaa tttttaatta
//
LOCUS       Seq8                     700 bp    DNA     linear   INV 24-MAY-2017
DEFINITION  [Dendrolimus kikuchii haplotype 8 (HS6) Cytb partial sequence;
            mitochondrial]Definition Line for Seq8.
ACCESSION   Seq8
VERSION
KEYWORDS    .
SOURCE      mitochondrion Dendrolimus kikuchii
  ORGANISM  Dendrolimus kikuchii
            Eukaryota; Metazoa; Ecdysozoa; Arthropoda; Hexapoda; Insecta;
            Pterygota; Neoptera; Holometabola; Lepidoptera; Glossata; Ditrysia;
            Bombycoidea; Lasiocampidae; Dendrolimus.
REFERENCE   1  (bases 1 to 700)
  AUTHORS   Men,Q.
  TITLE     Mitochondrial DNA Markers Reveal High Genetic Diversity and Strong
            Genetic Differentiation in Populations of Dendrolimus kikuchii
            Matsumura (Lepidoptera: Lasiocampidae)
  JOURNAL   Unpublished
REFERENCE   2  (bases 1 to 700)
  AUTHORS   Men,Q.
  TITLE     Direct Submission
  JOURNAL   Submitted (24-MAY-2017) School of life sciences, Anqing Normal
            University, Jixian North Road, Anqing, Anhui 246011, China
COMMENT     Bankit Comment: TOTAL # OF SEQS:23.
            Bankit Comment: TOTAL # OF SETS:23.
            
            ##Assembly-Data-START##
            Sequencing Technology :: Sanger dideoxy sequencing
            ##Assembly-Data-END##
FEATURES             Location/Qualifiers
     source          1..700
                     /organism="Dendrolimus kikuchii"
                     /organelle="mitochondrion"
                     /mol_type="genomic DNA"
                     /host="pine tree"
                     /db_xref="taxon:765133"
                     /tissue_type="Muscle"
                     /country="China"
                     /identified_by="Qiulei Men"
     CDS             <1..>700
                     /note="Partial sequence; Protein defline: [Dendrolimus
                     kikuchii haplotype 8 (HS6) Cytb partial sequence;
                     mitochondrial]Definition Line for Seq8"
                     /codon_start=3
                     /transl_table=5
                     /product="cytochrome b"
                     /translation="TNLLSAIPYLGTMLVNWIWGGFAVDNATLTRFYTFHFLLPFILM
                     MMTMIHLLFLHQTGSNNPLGINSNLDKIPFHPFFTYKDILGFMILLFFLIMLTLINPY
                     LLGDPDNFIPANPLVTPIHIQPEWYFLFAYAILRSIPNKLGGVIALIMSILILIILPL
                     TFNKKMQGIQFYPINQIMFWMMMIIIILLTWIGARPVENPYIITGQLLTVFYFSYFIL
                     TPIISLYWDKLIFN"
BASE COUNT      239 a    115 c     60 g    286 t
ORIGIN      
        1 ttactaatct attatcagca atcccatatt tagggactat attagtaaat tgaatttgag
       61 gggggtttgc tgtagataat gcaaccctaa cacgatttta tacatttcac tttttactac
      121 cttttatttt aataataata acaataattc acttactctt tcttcaccaa acaggatcta
      181 ataatccatt aggaattaat agaaacttag ataaaattcc atttcaccca ttttttacct
      241 ataaagatat tttaggattt ataattttac tatttttttt aattatactc accttaatta
      301 atccatactt attaggagac cctgataact ttattccagc taatccactt gttaccccaa
      361 ttcatattca acctgaatga tattttttat ttgcatatgc aattttacga tcaattccca
      421 acaaattagg aggagttatc gcactaatta tatctatttt aattttaatt atcctccctc
      481 tcacttttaa taaaaaaata caaggaattc aattttatcc tattaatcaa attatatttt
      541 gaataataat aattattatt attcttttaa cttgaattgg agctcgacct gttgaaaatc
      601 cttatattat cacaggtcaa ctattaacag tattttattt ttcctatttt attttaaccc
      661 caattatcag attatactga gataaattaa tttttaatta
//
LOCUS       Seq9                     700 bp    DNA     linear   INV 24-MAY-2017
DEFINITION  [Dendrolimus kikuchii haplotype 9 (HS5) Cytb partial sequence;
            mitochondrial]Definition Line for Seq9.
ACCESSION   Seq9
VERSION
KEYWORDS    .
SOURCE      mitochondrion Dendrolimus kikuchii
  ORGANISM  Dendrolimus kikuchii
            Eukaryota; Metazoa; Ecdysozoa; Arthropoda; Hexapoda; Insecta;
            Pterygota; Neoptera; Holometabola; Lepidoptera; Glossata; Ditrysia;
            Bombycoidea; Lasiocampidae; Dendrolimus.
REFERENCE   1  (bases 1 to 700)
  AUTHORS   Men,Q.
  TITLE     Mitochondrial DNA Markers Reveal High Genetic Diversity and Strong
            Genetic Differentiation in Populations of Dendrolimus kikuchii
            Matsumura (Lepidoptera: Lasiocampidae)
  JOURNAL   Unpublished
REFERENCE   2  (bases 1 to 700)
  AUTHORS   Men,Q.
  TITLE     Direct Submission
  JOURNAL   Submitted (24-MAY-2017) School of life sciences, Anqing Normal
            University, Jixian North Road, Anqing, Anhui 246011, China
COMMENT     Bankit Comment: TOTAL # OF SEQS:23.
            Bankit Comment: TOTAL # OF SETS:23.
            
            ##Assembly-Data-START##
            Sequencing Technology :: Sanger dideoxy sequencing
            ##Assembly-Data-END##
FEATURES             Location/Qualifiers
     source          1..700
                     /organism="Dendrolimus kikuchii"
                     /organelle="mitochondrion"
                     /mol_type="genomic DNA"
                     /host="pine tree"
                     /db_xref="taxon:765133"
                     /tissue_type="Muscle"
                     /country="China"
                     /identified_by="Qiulei Men"
     CDS             <1..>700
                     /note="Partial sequence; Protein defline: [Dendrolimus
                     kikuchii haplotype 9 (HS5) Cytb partial sequence;
                     mitochondrial]Definition Line for Seq9"
                     /codon_start=3
                     /transl_table=5
                     /product="cytochrome b"
                     /translation="TNLLSAIPYLGTMLVNWIWGGFAVDNATLTRFYTFHFLLPFILM
                     MMTMIHLLFLHQTGSNNPLGINSNLDKIPFHPFFTYKDILGFMILLFFLIMLTLINPY
                     LLGDPDNFIPANPLVTPIHIQPEWYFLFAYAILRSIPNKLGGVIALIMSILILIILPL
                     TFNKKMQGIQFYPINQIMFWMMIIIIILLTWIGARPVENPYIITGQLLTVFYFSYFIL
                     TPIISLYWDKLIFN"
BASE COUNT      239 a    115 c     59 g    287 t
ORIGIN      
        1 ttactaatct attatcagca atcccatatt tagggactat attagtaaat tgaatttgag
       61 gagggtttgc tgtagataat gcaaccctaa cacgatttta tacatttcac tttttactac
      121 cttttatttt aataataata acaataattc acttactctt tcttcaccaa acaggatcta
      181 ataatccatt aggaattaat agaaacttag ataaaattcc atttcaccca ttttttacct
      241 ataaagatat tttaggattt ataattttac tatttttttt aattatactc accttaatta
      301 atccatactt attaggagac cctgataact ttattccagc taatccactt gttaccccaa
      361 ttcatattca acctgaatga tattttttat ttgcatatgc aattttacga tcaattccca
      421 acaaattagg aggagttatc gcactaatta tatctatttt aattttaatt atcctccctc
      481 tcacttttaa taaaaaaata caaggaattc aattttatcc tattaatcaa attatatttt
      541 gaataataat tattattatt attcttttaa cttgaattgg agctcgacct gttgaaaatc
      601 cttatattat cacaggtcaa ctattaacag tattttattt ttcctatttt attttaaccc
      661 caattatcag attatactga gataaattaa tttttaatta
//
LOCUS       Seq10                    700 bp    DNA     linear   INV 24-MAY-2017
DEFINITION  [Dendrolimus kikuchii haplotype 10 (HS3) Cytb partial sequence;
            mitochondrial]Definition Line for Seq10.
ACCESSION   Seq10
VERSION
KEYWORDS    .
SOURCE      mitochondrion Dendrolimus kikuchii
  ORGANISM  Dendrolimus kikuchii
            Eukaryota; Metazoa; Ecdysozoa; Arthropoda; Hexapoda; Insecta;
            Pterygota; Neoptera; Holometabola; Lepidoptera; Glossata; Ditrysia;
            Bombycoidea; Lasiocampidae; Dendrolimus.
REFERENCE   1  (bases 1 to 700)
  AUTHORS   Men,Q.
  TITLE     Mitochondrial DNA Markers Reveal High Genetic Diversity and Strong
            Genetic Differentiation in Populations of Dendrolimus kikuchii
            Matsumura (Lepidoptera: Lasiocampidae)
  JOURNAL   Unpublished
REFERENCE   2  (bases 1 to 700)
  AUTHORS   Men,Q.
  TITLE     Direct Submission
  JOURNAL   Submitted (24-MAY-2017) School of life sciences, Anqing Normal
            University, Jixian North Road, Anqing, Anhui 246011, China
COMMENT     Bankit Comment: TOTAL # OF SEQS:23.
            Bankit Comment: TOTAL # OF SETS:23.
            
            ##Assembly-Data-START##
            Sequencing Technology :: Sanger dideoxy sequencing
            ##Assembly-Data-END##
FEATURES             Location/Qualifiers
     source          1..700
                     /organism="Dendrolimus kikuchii"
                     /organelle="mitochondrion"
                     /mol_type="genomic DNA"
                     /host="pine tree"
                     /db_xref="taxon:765133"
                     /tissue_type="Muscle"
                     /country="China"
                     /identified_by="Qiulei Men"
     CDS             <1..>700
                     /note="Partial sequence; Protein defline: [Dendrolimus
                     kikuchii haplotype 10 (HS3) Cytb partial sequence;
                     mitochondrial]Definition Line for Seq10"
                     /codon_start=3
                     /transl_table=5
                     /product="cytochrome b"
                     /translation="TNLLSAIPYLGTMLVNWIWGGFAVDNATLTRFYTFHFLLPFILM
                     MMTMIHLLFLHQTGSNNPLGINSNLDKIPFHPFFTYKDILGFMILLFFLIMLTLINPY
                     LLGDPDNFIPANPLVTPIHIQPEWYFLFAYAILRSIPNKLGGVIALIMSILILTILPL
                     TFNKKMQGIQFYPINQIMFWMMIIIIILLTWIGARPVENPYIITGQLLTVFYFSYFIL
                     TPIISLYWDKLIFN"
BASE COUNT      238 a    116 c     60 g    286 t
ORIGIN      
        1 ttactaatct attatcagca atcccatatt tagggactat attagtaaat tgaatttgag
       61 gggggtttgc tgtagataat gcaaccctaa cacgatttta tacatttcac tttttactac
      121 cttttatttt aataataata acaataattc acttactctt tcttcaccaa acaggatcta
      181 ataatccatt aggaattaat agaaacttag ataaaattcc atttcaccca ttttttacct
      241 ataaagatat tttaggattt ataattttac tatttttttt aattatactc accttaatta
      301 atccatactt attaggagac cctgataact ttattccagc taatccactt gttaccccaa
      361 ttcatattca acctgaatga tattttttat ttgcatatgc aattttacga tcaattccca
      421 acaaattagg aggagttatc gcactaatta tatctatttt aattttaact atcctccctc
      481 tcacttttaa taaaaaaata caaggaattc aattttatcc tattaatcaa attatatttt
      541 gaataataat tattattatt attcttttaa cttgaattgg agctcgacct gttgaaaatc
      601 cttatattat cacaggtcaa ctattaacag tattttattt ttcctatttt attttaaccc
      661 caattatcag attatactga gataaattaa tttttaatta
//
LOCUS       Seq11                    700 bp    DNA     linear   INV 24-MAY-2017
DEFINITION  [Dendrolimus kikuchii haplotype 11 (HS11) Cytb partial sequence;
            mitochondrial]Definition Line for Seq11.
ACCESSION   Seq11
VERSION
KEYWORDS    .
SOURCE      mitochondrion Dendrolimus kikuchii
  ORGANISM  Dendrolimus kikuchii
            Eukaryota; Metazoa; Ecdysozoa; Arthropoda; Hexapoda; Insecta;
            Pterygota; Neoptera; Holometabola; Lepidoptera; Glossata; Ditrysia;
            Bombycoidea; Lasiocampidae; Dendrolimus.
REFERENCE   1  (bases 1 to 700)
  AUTHORS   Men,Q.
  TITLE     Mitochondrial DNA Markers Reveal High Genetic Diversity and Strong
            Genetic Differentiation in Populations of Dendrolimus kikuchii
            Matsumura (Lepidoptera: Lasiocampidae)
  JOURNAL   Unpublished
REFERENCE   2  (bases 1 to 700)
  AUTHORS   Men,Q.
  TITLE     Direct Submission
  JOURNAL   Submitted (24-MAY-2017) School of life sciences, Anqing Normal
            University, Jixian North Road, Anqing, Anhui 246011, China
COMMENT     Bankit Comment: TOTAL # OF SEQS:23.
            Bankit Comment: TOTAL # OF SETS:23.
            
            ##Assembly-Data-START##
            Sequencing Technology :: Sanger dideoxy sequencing
            ##Assembly-Data-END##
FEATURES             Location/Qualifiers
     source          1..700
                     /organism="Dendrolimus kikuchii"
                     /organelle="mitochondrion"
                     /mol_type="genomic DNA"
                     /host="pine tree"
                     /db_xref="taxon:765133"
                     /tissue_type="Muscle"
                     /country="China"
                     /identified_by="Qiulei Men"
     CDS             <1..>700
                     /note="Partial sequence; Protein defline: [Dendrolimus
                     kikuchii haplotype 11 (HS11) Cytb partial sequence;
                     mitochondrial]Definition Line for Seq11"
                     /codon_start=3
                     /transl_table=5
                     /product="cytochrome b"
                     /translation="TNLLSAIPYLGTMLVNWIWGGFAVDNATLTRFYTFHFLLPFILM
                     MMTMIHLLFLHQTGSNNPLGINSNLDKIPFHPFFTYKDILGFMILLFFLIMLTLINPY
                     LLGDPDNFIPANPLVTPIHIQPEWYFLFAYAILRSIPNKLGGVIALIMSILILIILPL
                     TFNKKMQGIQFYPINQIMFWMMIIIIILLTWIGARPVENPYIITGQLLTVFYFSYFIL
                     TPIISLYWDKLIFN"
BASE COUNT      238 a    115 c     60 g    287 t
ORIGIN      
        1 ttactaatct attatcagca atcccatatt tagggactat attagtaaat tgaatttgag
       61 gggggtttgc tgtagataat gcaaccctaa cacgatttta tacatttcac tttttactac
      121 cttttatttt aataataata acaataattc acttactctt tcttcaccaa acaggatcta
      181 ataatccatt aggaattaat agaaacttag ataaaattcc atttcaccca ttttttacct
      241 ataaagatat tttaggattt ataattttac tatttttttt aattatactc accttaatta
      301 atccatactt attaggagac cctgataact ttattccagc taatccactt gttaccccaa
      361 ttcatattca acctgaatga tattttttat ttgcatatgc aattttacga tcaattccca
      421 acaaattagg aggagttatc gcactaatta tatctatttt aattttaatt atcctccctc
      481 tcacttttaa taaaaaaata caaggaattc aattttatcc tattaatcaa attatatttt
      541 gaataataat tattattatt attcttttaa cttgaattgg agctcgacct gttgaaaatc
      601 cttatattat cacaggtcaa ctattaacag tattttattt ttcctatttt attttaaccc
      661 caattatcag attatactga gataaattaa tttttaatta
//
LOCUS       Seq12                    700 bp    DNA     linear   INV 24-MAY-2017
DEFINITION  [Dendrolimus kikuchii haplotype 12 (GZ9) Cytb partial sequence;
            mitochondrial]Definition Line for Seq12.
ACCESSION   Seq12
VERSION
KEYWORDS    .
SOURCE      mitochondrion Dendrolimus kikuchii
  ORGANISM  Dendrolimus kikuchii
            Eukaryota; Metazoa; Ecdysozoa; Arthropoda; Hexapoda; Insecta;
            Pterygota; Neoptera; Holometabola; Lepidoptera; Glossata; Ditrysia;
            Bombycoidea; Lasiocampidae; Dendrolimus.
REFERENCE   1  (bases 1 to 700)
  AUTHORS   Men,Q.
  TITLE     Mitochondrial DNA Markers Reveal High Genetic Diversity and Strong
            Genetic Differentiation in Populations of Dendrolimus kikuchii
            Matsumura (Lepidoptera: Lasiocampidae)
  JOURNAL   Unpublished
REFERENCE   2  (bases 1 to 700)
  AUTHORS   Men,Q.
  TITLE     Direct Submission
  JOURNAL   Submitted (24-MAY-2017) School of life sciences, Anqing Normal
            University, Jixian North Road, Anqing, Anhui 246011, China
COMMENT     Bankit Comment: TOTAL # OF SEQS:23.
            Bankit Comment: TOTAL # OF SETS:23.
            
            ##Assembly-Data-START##
            Sequencing Technology :: Sanger dideoxy sequencing
            ##Assembly-Data-END##
FEATURES             Location/Qualifiers
     source          1..700
                     /organism="Dendrolimus kikuchii"
                     /organelle="mitochondrion"
                     /mol_type="genomic DNA"
                     /host="pine tree"
                     /db_xref="taxon:765133"
                     /tissue_type="Muscle"
                     /country="China"
                     /identified_by="Qiulei Men"
     CDS             <1..>700
                     /note="Partial sequence; Protein defline: [Dendrolimus
                     kikuchii haplotype 12 (GZ9) Cytb partial sequence;
                     mitochondrial]Definition Line for Seq12"
                     /codon_start=3
                     /transl_table=5
                     /product="cytochrome b"
                     /translation="TNLLSAIPYLGTMLVNWIWGGFAVDNATLTRFYTFHFLLPFILM
                     MMTMIHLLFLHQTGSNNPLGINSNLDKIPFHPFFTYKDILGFMILLFFLIMLTLINPY
                     LLGDPDNFIPANPLVTPIHIQPEWYFLFAYAILRSIPNKLGGVIALIMSILILIILPL
                     TFNKKMQGIQFYPINQIMFWMMIIIIILLTWIGARPVENPYIITGQLLTVFYFSYFIL
                     TPIMSLYWDKLIFN"
BASE COUNT      241 a    114 c     59 g    286 t
ORIGIN      
        1 ttactaatct attatcagca atcccatatt taggaactat attagtaaat tgaatttgag
       61 ggggatttgc agtagataat gcaaccctaa cacgatttta tacatttcac tttttactac
      121 cttttatttt aataataata acaataattc acttactctt tcttcaccaa acaggatcta
      181 ataatccatt aggaattaat agaaacttag ataaaatccc atttcaccca tttttcacct
      241 ataaagatat tctaggattt ataattttac tatttttttt aattatactc accttaatta
      301 atccatattt attaggagac cctgataatt ttattccagc taatccactt gttaccccaa
      361 ttcatattca acctgaatga tattttttat ttgcatatgc aattttacga tcaattccca
      421 acaaattagg aggagttatt gcactaatta tatctatttt aattttaatt attctccctc
      481 tcacttttaa taaaaaaata caaggaattc aattttatcc tattaatcaa attatatttt
      541 gaataataat tattattatt attcttttaa cttgaattgg agctcgacct gttgaaaatc
      601 cttatattat cacaggtcaa ctattaacag tattttactt ttcctatttt attttaaccc
      661 caattatgag actatattga gataaattaa tttttaatta
//
LOCUS       Seq13                    700 bp    DNA     linear   INV 24-MAY-2017
DEFINITION  [Dendrolimus kikuchii haplotype 13 (GZ10) Cytb partial sequence;
            mitochondrial]Definition Line for Seq13.
ACCESSION   Seq13
VERSION
KEYWORDS    .
SOURCE      mitochondrion Dendrolimus kikuchii
  ORGANISM  Dendrolimus kikuchii
            Eukaryota; Metazoa; Ecdysozoa; Arthropoda; Hexapoda; Insecta;
            Pterygota; Neoptera; Holometabola; Lepidoptera; Glossata; Ditrysia;
            Bombycoidea; Lasiocampidae; Dendrolimus.
REFERENCE   1  (bases 1 to 700)
  AUTHORS   Men,Q.
  TITLE     Mitochondrial DNA Markers Reveal High Genetic Diversity and Strong
            Genetic Differentiation in Populations of Dendrolimus kikuchii
            Matsumura (Lepidoptera: Lasiocampidae)
  JOURNAL   Unpublished
REFERENCE   2  (bases 1 to 700)
  AUTHORS   Men,Q.
  TITLE     Direct Submission
  JOURNAL   Submitted (24-MAY-2017) School of life sciences, Anqing Normal
            University, Jixian North Road, Anqing, Anhui 246011, China
COMMENT     Bankit Comment: TOTAL # OF SEQS:23.
            Bankit Comment: TOTAL # OF SETS:23.
            
            ##Assembly-Data-START##
            Sequencing Technology :: Sanger dideoxy sequencing
            ##Assembly-Data-END##
FEATURES             Location/Qualifiers
     source          1..700
                     /organism="Dendrolimus kikuchii"
                     /organelle="mitochondrion"
                     /mol_type="genomic DNA"
                     /host="pine tree"
                     /db_xref="taxon:765133"
                     /tissue_type="Muscle"
                     /country="China"
                     /identified_by="Qiulei Men"
     CDS             <1..>700
                     /note="Partial sequence; Protein defline: [Dendrolimus
                     kikuchii haplotype 13 (GZ10) Cytb partial sequence;
                     mitochondrial]Definition Line for Seq13"
                     /codon_start=3
                     /transl_table=5
                     /product="cytochrome b"
                     /translation="TNLLSAIPYLGTMLVNWIWGGFAVDNATLTRFYTFHFLLPFILM
                     MMTMIHLLFLHQTGSNNPLGINSNLDKIPFHPFFTYKDILGFMILLFFLIMLTLINPY
                     LLGDPDNFIPANPLVTPIHIQPEWYFLFAYAILRSIPNKLGGVIALIMSILILIILPL
                     TFNKKMQGIQFYPINQIMFWMMIIIIILLTWIGARPVENPYIITGQLLTMFYFSYFIL
                     TPIMSLYWDKLIFN"
BASE COUNT      242 a    114 c     58 g    286 t
ORIGIN      
        1 ttactaatct attatcagca atcccatatt taggaactat attagtaaat tgaatttgag
       61 ggggatttgc agtagataat gcaaccctaa cacgatttta tacatttcac tttttactac
      121 cttttatttt aataataata acaataattc acttactctt tcttcaccaa acaggatcta
      181 ataatccatt aggaattaat agaaacttag ataaaatccc atttcaccca tttttcacct
      241 ataaagatat tctaggattt ataattttac tatttttttt aattatactc accttaatta
      301 atccatattt attaggagac cctgataatt ttattccagc taatccactt gttaccccaa
      361 ttcatattca acctgaatga tattttttat ttgcatatgc aattttacga tcaattccca
      421 acaaattagg aggagttatt gcactaatta tatctatttt aattttaatt attctccctc
      481 tcacttttaa taaaaaaata caaggaattc aattttatcc tattaatcaa attatatttt
      541 gaataataat tattattatt attcttttaa cttgaattgg agctcgacct gttgaaaatc
      601 cttatattat cacaggtcaa ctattaacaa tattttactt ttcctatttt attttaaccc
      661 caattatgag actatattga gataaattaa tttttaatta
//
LOCUS       Seq14                    700 bp    DNA     linear   INV 24-MAY-2017
DEFINITION  [Dendrolimus kikuchii haplotype 14 (JA10) Cytb partial sequence;
            mitochondrial]Definition Line for Seq14.
ACCESSION   Seq14
VERSION
KEYWORDS    .
SOURCE      mitochondrion Dendrolimus kikuchii
  ORGANISM  Dendrolimus kikuchii
            Eukaryota; Metazoa; Ecdysozoa; Arthropoda; Hexapoda; Insecta;
            Pterygota; Neoptera; Holometabola; Lepidoptera; Glossata; Ditrysia;
            Bombycoidea; Lasiocampidae; Dendrolimus.
REFERENCE   1  (bases 1 to 700)
  AUTHORS   Men,Q.
  TITLE     Mitochondrial DNA Markers Reveal High Genetic Diversity and Strong
            Genetic Differentiation in Populations of Dendrolimus kikuchii
            Matsumura (Lepidoptera: Lasiocampidae)
  JOURNAL   Unpublished
REFERENCE   2  (bases 1 to 700)
  AUTHORS   Men,Q.
  TITLE     Direct Submission
  JOURNAL   Submitted (24-MAY-2017) School of life sciences, Anqing Normal
            University, Jixian North Road, Anqing, Anhui 246011, China
COMMENT     Bankit Comment: TOTAL # OF SEQS:23.
            Bankit Comment: TOTAL # OF SETS:23.
            
            ##Assembly-Data-START##
            Sequencing Technology :: Sanger dideoxy sequencing
            ##Assembly-Data-END##
FEATURES             Location/Qualifiers
     source          1..700
                     /organism="Dendrolimus kikuchii"
                     /organelle="mitochondrion"
                     /mol_type="genomic DNA"
                     /host="pine tree"
                     /db_xref="taxon:765133"
                     /tissue_type="Muscle"
                     /country="China"
                     /identified_by="Qiulei Men"
     CDS             <1..>700
                     /note="Partial sequence; Protein defline: [Dendrolimus
                     kikuchii haplotype 14 (JA10) Cytb partial sequence;
                     mitochondrial]Definition Line for Seq14"
                     /codon_start=3
                     /transl_table=5
                     /product="cytochrome b"
                     /translation="TNLLSAIPYLGTMLVNWIWGGFAVDNATLTRFYTFHFLLPFILM
                     MMTMIHLLFLHQTGSNNPLGINSNLDKIPFHPFFTYKDILGFMILLFFLIMLTLINPY
                     LLGDPDNFIPANPLVTPIHIQPEWYFLFAYAILRSIPNKLGGVIALIMSILILIILPL
                     TFNKKMQGIQFYPINQIMFWMMIIIIILLTWIGARPVENPYIITGQLLTVFYFSYFIL
                     TPIISLYWDKLIFN"
BASE COUNT      239 a    116 c     60 g    285 t
ORIGIN      
        1 taactaatct attatcagca atcccatatt tagggactat attagtaaat tgaatttgag
       61 gggggtttgc tgtagataat gcaaccctaa cacgatttta tacatttcac tttttactac
      121 cttttatttt aataataata acaataattc acttactctt tcttcaccaa acaggatcta
      181 ataatccatt aggaattaat agaaacttag ataaaattcc atttcaccca tttttcacct
      241 ataaagatat tttaggattt ataattttac tatttttttt aattatactc accttaatta
      301 atccatactt attaggagac cctgataact ttattccagc taatccactt gttaccccaa
      361 ttcatattca acctgaatga tattttttat tcgcatatgc aattttacga tcaattccca
      421 acaaattagg aggagttatt gcactaatta tatctatttt aattttaatt atcctccctc
      481 tcacttttaa taaaaaaata caaggaattc aattttatcc tattaatcaa attatatttt
      541 gaataataat tattattatt attcttttaa cttgaattgg agctcgacct gttgaaaatc
      601 cttatattat tacaggtcaa ctattaacag tattttactt ttcctatttt attttaaccc
      661 caattatcag attatactga gataaattaa tttttaatta
//
LOCUS       Seq15                    700 bp    DNA     linear   INV 24-MAY-2017
DEFINITION  [Dendrolimus kikuchii haplotype 15 (JA15) Cytb partial sequence;
            mitochondrial]Definition Line for Seq15.
ACCESSION   Seq15
VERSION
KEYWORDS    .
SOURCE      mitochondrion Dendrolimus kikuchii
  ORGANISM  Dendrolimus kikuchii
            Eukaryota; Metazoa; Ecdysozoa; Arthropoda; Hexapoda; Insecta;
            Pterygota; Neoptera; Holometabola; Lepidoptera; Glossata; Ditrysia;
            Bombycoidea; Lasiocampidae; Dendrolimus.
REFERENCE   1  (bases 1 to 700)
  AUTHORS   Men,Q.
  TITLE     Mitochondrial DNA Markers Reveal High Genetic Diversity and Strong
            Genetic Differentiation in Populations of Dendrolimus kikuchii
            Matsumura (Lepidoptera: Lasiocampidae)
  JOURNAL   Unpublished
REFERENCE   2  (bases 1 to 700)
  AUTHORS   Men,Q.
  TITLE     Direct Submission
  JOURNAL   Submitted (24-MAY-2017) School of life sciences, Anqing Normal
            University, Jixian North Road, Anqing, Anhui 246011, China
COMMENT     Bankit Comment: TOTAL # OF SEQS:23.
            Bankit Comment: TOTAL # OF SETS:23.
            
            ##Assembly-Data-START##
            Sequencing Technology :: Sanger dideoxy sequencing
            ##Assembly-Data-END##
FEATURES             Location/Qualifiers
     source          1..700
                     /organism="Dendrolimus kikuchii"
                     /organelle="mitochondrion"
                     /mol_type="genomic DNA"
                     /host="pine tree"
                     /db_xref="taxon:765133"
                     /tissue_type="Muscle"
                     /country="China"
                     /identified_by="Qiulei Men"
     CDS             <1..>700
                     /note="Partial sequence; Protein defline: [Dendrolimus
                     kikuchii haplotype 15 (JA15) Cytb partial sequence;
                     mitochondrial]Definition Line for Seq15"
                     /codon_start=3
                     /transl_table=5
                     /product="cytochrome b"
                     /translation="TNLLSAIPYLGTMLVNWIWGGFAVDNATLTRFYTFHFLLPFILM
                     MMTMIHLLFLHQTGSNNPLGINSNLDKIPFHPFFTYKDILGFMILLFFLIMLTLINPY
                     LLGDPDNFIPANPLVTPIHIQPEWYFLFAYAILRSIPNKLGGVIALIMSILILIILPL
                     TFNKKMQGIQFYPINQIMFWMMIIIIILLTWIGARPVENPYIITGQLLTVFYFSYFIL
                     TPIISLYWDKLIFN"
BASE COUNT      237 a    116 c     61 g    286 t
ORIGIN      
        1 ttactaatct attatcagca atcccatatt tagggactat attagtaaat tgaatttgag
       61 gggggtttgc tgtagataat gcaaccctaa cacgatttta tacatttcac tttttactac
      121 cttttatttt aataataata acaataattc acttactctt tcttcaccaa acaggatcta
      181 ataatccatt aggaattaat agaaacttag ataaaattcc atttcaccca tttttcacct
      241 ataaagatat tttaggattt ataattttac tatttttttt aattatactc accttaatta
      301 atccatactt attgggagac cctgataact ttattccagc taacccactt gttaccccaa
      361 ttcatattca acctgaatga tattttttat tcgcatatgc aattttacga tcaattccca
      421 acaaattagg aggagttatt gcactaatta tatctatttt aattttaatt atcctccctc
      481 tcacttttaa taaaaaaata caaggaattc aattttatcc tattaatcaa attatatttt
      541 gaataataat tattattatt attcttttaa cttgaattgg agctcgacct gttgaaaatc
      601 cttatattat tacaggtcaa ctattaacag tattttactt ttcctatttt attttaactc
      661 caattatcag attatactga gataaattaa tttttaatta
//
LOCUS       Seq16                    700 bp    DNA     linear   INV 24-MAY-2017
DEFINITION  [Dendrolimus kikuchii haplotype 16 (JA4) Cytb partial sequence;
            mitochondrial]Definition Line for Seq16.
ACCESSION   Seq16
VERSION
KEYWORDS    .
SOURCE      mitochondrion Dendrolimus kikuchii
  ORGANISM  Dendrolimus kikuchii
            Eukaryota; Metazoa; Ecdysozoa; Arthropoda; Hexapoda; Insecta;
            Pterygota; Neoptera; Holometabola; Lepidoptera; Glossata; Ditrysia;
            Bombycoidea; Lasiocampidae; Dendrolimus.
REFERENCE   1  (bases 1 to 700)
  AUTHORS   Men,Q.
  TITLE     Mitochondrial DNA Markers Reveal High Genetic Diversity and Strong
            Genetic Differentiation in Populations of Dendrolimus kikuchii
            Matsumura (Lepidoptera: Lasiocampidae)
  JOURNAL   Unpublished
REFERENCE   2  (bases 1 to 700)
  AUTHORS   Men,Q.
  TITLE     Direct Submission
  JOURNAL   Submitted (24-MAY-2017) School of life sciences, Anqing Normal
            University, Jixian North Road, Anqing, Anhui 246011, China
COMMENT     Bankit Comment: TOTAL # OF SEQS:23.
            Bankit Comment: TOTAL # OF SETS:23.
            
            ##Assembly-Data-START##
            Sequencing Technology :: Sanger dideoxy sequencing
            ##Assembly-Data-END##
FEATURES             Location/Qualifiers
     source          1..700
                     /organism="Dendrolimus kikuchii"
                     /organelle="mitochondrion"
                     /mol_type="genomic DNA"
                     /host="pine tree"
                     /db_xref="taxon:765133"
                     /tissue_type="Muscle"
                     /country="China"
                     /identified_by="Qiulei Men"
     CDS             <1..>700
                     /note="Partial sequence; Protein defline: [Dendrolimus
                     kikuchii haplotype 16 (JA4) Cytb partial sequence;
                     mitochondrial]Definition Line for Seq16"
                     /codon_start=3
                     /transl_table=5
                     /product="cytochrome b"
                     /translation="TNLLSAIPYLGTMLVNWIWGGFAVDNATLTRFYTFHFLLPFILM
                     MMTMIHLLFLHQTGSNNPLGINSNLDKIPFHPFFTYKDILGFMILLFFLIMLTLINPY
                     LLGDPDNFIPANPLVTPIHIQPEWYFLFAYAILRSIPNKLGGVIALIMSILILIILPL
                     TFNKKMQGIQFYPINQIMFWMMIIIIILLTWIGARPVENPYIITGQLLTVFYFSYFIL
                     TPIISLYWDKLIFN"
BASE COUNT      237 a    117 c     61 g    285 t
ORIGIN      
        1 ttactaatct attatcagca atcccatatt tagggactat attagtaaat tgaatttgag
       61 gggggtttgc tgtagataat gcaaccctaa cacgatttta tacatttcac tttttactac
      121 cttttatttt aataataata acaataattc acttactctt tcttcaccaa acaggatcta
      181 ataatccatt aggaattaat agaaacttag ataaaattcc atttcaccca tttttcacct
      241 ataaagatat tttaggattt ataattttac tatttttttt aattatactc accttaatta
      301 atccatactt attgggagac cctgataact ttattccagc taacccactt gttaccccaa
      361 ttcatattca acctgaatga tattttttat tcgcatatgc aattttacga tcaattccca
      421 acaaattagg aggagttatt gcactaatta tatctatttt aattttaatt atcctccctc
      481 tcacttttaa taaaaaaata caaggaattc aattttatcc tattaatcaa attatatttt
      541 gaataataat tattattatt attcttttaa cttgaattgg agctcgacct gttgaaaatc
      601 cttatattat tacaggtcaa ctattaacag tattttactt ttcctatttt attttaaccc
      661 caattatcag attatactga gataaattaa tttttaatta
//
LOCUS       Seq17                    700 bp    DNA     linear   INV 24-MAY-2017
DEFINITION  [Dendrolimus kikuchii haplotype 17 (JL4) Cytb partial sequence;
            mitochondrial]Definition Line for Seq17.
ACCESSION   Seq17
VERSION
KEYWORDS    .
SOURCE      mitochondrion Dendrolimus kikuchii
  ORGANISM  Dendrolimus kikuchii
            Eukaryota; Metazoa; Ecdysozoa; Arthropoda; Hexapoda; Insecta;
            Pterygota; Neoptera; Holometabola; Lepidoptera; Glossata; Ditrysia;
            Bombycoidea; Lasiocampidae; Dendrolimus.
REFERENCE   1  (bases 1 to 700)
  AUTHORS   Men,Q.
  TITLE     Mitochondrial DNA Markers Reveal High Genetic Diversity and Strong
            Genetic Differentiation in Populations of Dendrolimus kikuchii
            Matsumura (Lepidoptera: Lasiocampidae)
  JOURNAL   Unpublished
REFERENCE   2  (bases 1 to 700)
  AUTHORS   Men,Q.
  TITLE     Direct Submission
  JOURNAL   Submitted (24-MAY-2017) School of life sciences, Anqing Normal
            University, Jixian North Road, Anqing, Anhui 246011, China
COMMENT     Bankit Comment: TOTAL # OF SEQS:23.
            Bankit Comment: TOTAL # OF SETS:23.
            
            ##Assembly-Data-START##
            Sequencing Technology :: Sanger dideoxy sequencing
            ##Assembly-Data-END##
FEATURES             Location/Qualifiers
     source          1..700
                     /organism="Dendrolimus kikuchii"
                     /organelle="mitochondrion"
                     /mol_type="genomic DNA"
                     /host="pine tree"
                     /db_xref="taxon:765133"
                     /tissue_type="Muscle"
                     /country="China"
                     /identified_by="Qiulei Men"
     CDS             <1..>700
                     /note="Partial sequence; Protein defline: [Dendrolimus
                     kikuchii haplotype 17 (JL4) Cytb partial sequence;
                     mitochondrial]Definition Line for Seq17"
                     /codon_start=3
                     /transl_table=5
                     /product="cytochrome b"
                     /translation="TNLLSAIPYLGTMLVNWIWGGFAVDNATLTRFYTFHFLLPFILM
                     MMTMIHLLFLHQTGSNNPLGINKNLDKIPFHPFFTYKDILGFMILLFFLIMLTLINPY
                     LLGDPDNFIPANPLVTPIHIQPEWYFLFAYAILRSIPNKLGGVIALIMSILILIILPL
                     TFNKKMQGIQFYPINQIMFWMMIIIIILLTWIGARPVENPYIITGQLLTVFYFSYFIL
                     TPIISLYWDKLIFN"
BASE COUNT      238 a    116 c     60 g    286 t
ORIGIN      
        1 ttactaatct attatcagca atcccatatt tagggactat attagtaaat tgaatttgag
       61 gggggtttgc tgtagataat gcaaccctaa cacgatttta tacatttcac tttttactac
      121 cttttatttt aataataata acaataattc acttactctt tcttcaccaa acaggatcta
      181 ataatccatt aggaattaat aaaaacttag ataaaattcc atttcaccca tttttcacct
      241 ataaagatat tttaggattt ataattttac tatttttttt aattatactc accttaatta
      301 atccatactt attgggagac cctgataact ttattccagc taatccactt gttaccccaa
      361 ttcatattca acctgaatga tattttttat tcgcatatgc aattttacga tcaattccca
      421 acaaattagg aggagttatt gcactaatta tatctatttt aattttaatt atcctccctc
      481 tcacttttaa taaaaaaata caaggaattc aattttatcc tattaatcaa attatatttt
      541 gaataataat tattattatt attcttttaa cttgaattgg agctcgacct gttgaaaatc
      601 cttatattat tacaggtcaa ctattaacag tattttactt ttcctatttt attttaaccc
      661 caattatcag attatactga gataaattaa tttttaatta
//
LOCUS       Seq18                    700 bp    DNA     linear   INV 24-MAY-2017
DEFINITION  [Dendrolimus kikuchii haplotype 18 (HY5) Cytb partial sequence;
            mitochondrial]Definition Line for Seq18.
ACCESSION   Seq18
VERSION
KEYWORDS    .
SOURCE      mitochondrion Dendrolimus kikuchii
  ORGANISM  Dendrolimus kikuchii
            Eukaryota; Metazoa; Ecdysozoa; Arthropoda; Hexapoda; Insecta;
            Pterygota; Neoptera; Holometabola; Lepidoptera; Glossata; Ditrysia;
            Bombycoidea; Lasiocampidae; Dendrolimus.
REFERENCE   1  (bases 1 to 700)
  AUTHORS   Men,Q.
  TITLE     Mitochondrial DNA Markers Reveal High Genetic Diversity and Strong
            Genetic Differentiation in Populations of Dendrolimus kikuchii
            Matsumura (Lepidoptera: Lasiocampidae)
  JOURNAL   Unpublished
REFERENCE   2  (bases 1 to 700)
  AUTHORS   Men,Q.
  TITLE     Direct Submission
  JOURNAL   Submitted (24-MAY-2017) School of life sciences, Anqing Normal
            University, Jixian North Road, Anqing, Anhui 246011, China
COMMENT     Bankit Comment: TOTAL # OF SEQS:23.
            Bankit Comment: TOTAL # OF SETS:23.
            
            ##Assembly-Data-START##
            Sequencing Technology :: Sanger dideoxy sequencing
            ##Assembly-Data-END##
FEATURES             Location/Qualifiers
     source          1..700
                     /organism="Dendrolimus kikuchii"
                     /organelle="mitochondrion"
                     /mol_type="genomic DNA"
                     /host="pine tree"
                     /db_xref="taxon:765133"
                     /tissue_type="Muscle"
                     /country="China"
                     /identified_by="Qiulei Men"
     CDS             <1..>700
                     /note="Partial sequence; Protein defline: [Dendrolimus
                     kikuchii haplotype 18 (HY5) Cytb partial sequence;
                     mitochondrial]Definition Line for Seq18"
                     /codon_start=3
                     /transl_table=5
                     /product="cytochrome b"
                     /translation="TNLLSAIPYLGTMLVNWIWGGFAVDNATLTRFYTFHFLLPFILM
                     MMTMIHLLFLHQTGSNNPLGINSNLDKIPFHPFFTYKDILGFMILLFFLIMLTLINPY
                     LLGDPDNFIPANPLVTPIHIQPEWYFLFAYAILRSIPNKLGGVIALIMSILILIILPL
                     TFNKKMQGIQFYPINQIMFWMMIIIIILLTWIGARPVENPYIITGQLLTVFYFSYFIL
                     TPIISLYWDKLIFN"
BASE COUNT      238 a    116 c     60 g    286 t
ORIGIN      
        1 ttactaatct attatcagca atcccatatt tagggactat attagtaaat tgaatttgag
       61 gggggtttgc tgtagataat gcaaccctaa cacgatttta tacatttcac tttttactac
      121 cttttatttt aataataata acaataattc acttactctt tcttcaccaa acaggatcta
      181 ataatccatt aggaattaat agaaacttag ataaaattcc atttcaccca tttttcacct
      241 ataaagatat tttaggattt ataattttac tatttttttt aattatactc accttaatta
      301 atccatactt attaggagac cctgataact ttattccagc taatccactt gttaccccaa
      361 ttcatattca acctgaatga tattttttat tcgcatatgc aattttacga tcaattccca
      421 acaaattagg aggagttatt gcactaatta tatctatttt aattttaatt atcctccctc
      481 tcacttttaa taaaaaaata caaggaattc aattttatcc tattaatcaa attatatttt
      541 gaataataat tattattatt attcttttaa cttgaattgg agctcgacct gttgaaaatc
      601 cttatattat tacaggtcaa ctattaacag tattttactt ttcctatttt attttaaccc
      661 caattatcag attatactga gataaattaa tttttaatta
//
LOCUS       Seq19                    700 bp    DNA     linear   INV 24-MAY-2017
DEFINITION  [Dendrolimus kikuchii haplotype 19 (HY31) Cytb partial sequence;
            mitochondrial]Definition Line for Seq19.
ACCESSION   Seq19
VERSION
KEYWORDS    .
SOURCE      mitochondrion Dendrolimus kikuchii
  ORGANISM  Dendrolimus kikuchii
            Eukaryota; Metazoa; Ecdysozoa; Arthropoda; Hexapoda; Insecta;
            Pterygota; Neoptera; Holometabola; Lepidoptera; Glossata; Ditrysia;
            Bombycoidea; Lasiocampidae; Dendrolimus.
REFERENCE   1  (bases 1 to 700)
  AUTHORS   Men,Q.
  TITLE     Mitochondrial DNA Markers Reveal High Genetic Diversity and Strong
            Genetic Differentiation in Populations of Dendrolimus kikuchii
            Matsumura (Lepidoptera: Lasiocampidae)
  JOURNAL   Unpublished
REFERENCE   2  (bases 1 to 700)
  AUTHORS   Men,Q.
  TITLE     Direct Submission
  JOURNAL   Submitted (24-MAY-2017) School of life sciences, Anqing Normal
            University, Jixian North Road, Anqing, Anhui 246011, China
COMMENT     Bankit Comment: TOTAL # OF SEQS:23.
            Bankit Comment: TOTAL # OF SETS:23.
            
            ##Assembly-Data-START##
            Sequencing Technology :: Sanger dideoxy sequencing
            ##Assembly-Data-END##
FEATURES             Location/Qualifiers
     source          1..700
                     /organism="Dendrolimus kikuchii"
                     /organelle="mitochondrion"
                     /mol_type="genomic DNA"
                     /host="pine tree"
                     /db_xref="taxon:765133"
                     /tissue_type="Muscle"
                     /country="China"
                     /identified_by="Qiulei Men"
     CDS             <1..>700
                     /note="Partial sequence; Protein defline: [Dendrolimus
                     kikuchii haplotype 19 (HY31) Cytb partial sequence;
                     mitochondrial]Definition Line for Seq19"
                     /codon_start=3
                     /transl_table=5
                     /product="cytochrome b"
                     /translation="TNLLSAIPYLGTMLVNWIWGGFAVDNATLTRFYTFHFLLPFILM
                     MMTMIHLLFLHQTGSNNPLGINSNLDKIPFHPFFTYKDILGFMILLFFLIMLTLINPY
                     LLGDPDNFIPANPLVTPIHIQPEWYFLFAYAILRSIPNKLGGVIALIMSILILIILPL
                     TFNKKMQGIQFYPINQIMFWMMIIIIILLTWIGARPVENPYIITGQLLTVFYFSYFIL
                     TPIISLYWDKLIFN"
BASE COUNT      239 a    116 c     59 g    286 t
ORIGIN      
        1 ttactaatct attatcagca atcccatatt tagggactat attagtaaat tgaatttgag
       61 ggggatttgc tgtagataat gcaaccctaa cacgatttta tacatttcac tttttactac
      121 cttttatttt aataataata acaataattc acttactctt tcttcaccaa acaggatcta
      181 ataatccatt aggaattaat agaaacttag ataaaattcc atttcaccca tttttcacct
      241 ataaagatat tttaggattt ataattttac tatttttttt aattatactc accttaatta
      301 atccatactt attaggagac cctgataact ttattccagc taatccactt gttaccccaa
      361 ttcatattca acctgaatga tattttttat tcgcatatgc aattttacga tcaattccca
      421 acaaattagg aggagttatt gcactaatta tatctatttt aattttaatt atcctccctc
      481 tcacttttaa taaaaaaata caaggaattc aattttatcc tattaatcaa attatatttt
      541 gaataataat tattattatt attcttttaa cttgaattgg agctcgacct gttgaaaatc
      601 cttatattat tacaggtcaa ctattaacag tattttactt ttcctatttt attttaaccc
      661 caattatcag attatactga gataaattaa tttttaatta
//
LOCUS       Seq20                    700 bp    DNA     linear   INV 24-MAY-2017
DEFINITION  [Dendrolimus kikuchii haplotype 20 (LY7) Cytb partial sequence;
            mitochondrial]Definition Line for Seq20.
ACCESSION   Seq20
VERSION
KEYWORDS    .
SOURCE      mitochondrion Dendrolimus kikuchii
  ORGANISM  Dendrolimus kikuchii
            Eukaryota; Metazoa; Ecdysozoa; Arthropoda; Hexapoda; Insecta;
            Pterygota; Neoptera; Holometabola; Lepidoptera; Glossata; Ditrysia;
            Bombycoidea; Lasiocampidae; Dendrolimus.
REFERENCE   1  (bases 1 to 700)
  AUTHORS   Men,Q.
  TITLE     Mitochondrial DNA Markers Reveal High Genetic Diversity and Strong
            Genetic Differentiation in Populations of Dendrolimus kikuchii
            Matsumura (Lepidoptera: Lasiocampidae)
  JOURNAL   Unpublished
REFERENCE   2  (bases 1 to 700)
  AUTHORS   Men,Q.
  TITLE     Direct Submission
  JOURNAL   Submitted (24-MAY-2017) School of life sciences, Anqing Normal
            University, Jixian North Road, Anqing, Anhui 246011, China
COMMENT     Bankit Comment: TOTAL # OF SEQS:23.
            Bankit Comment: TOTAL # OF SETS:23.
            
            ##Assembly-Data-START##
            Sequencing Technology :: Sanger dideoxy sequencing
            ##Assembly-Data-END##
FEATURES             Location/Qualifiers
     source          1..700
                     /organism="Dendrolimus kikuchii"
                     /organelle="mitochondrion"
                     /mol_type="genomic DNA"
                     /host="pine tree"
                     /db_xref="taxon:765133"
                     /tissue_type="Muscle"
                     /country="China"
                     /identified_by="Qiulei Men"
     CDS             <1..>700
                     /note="Partial sequence; Protein defline: [Dendrolimus
                     kikuchii haplotype 20 (LY7) Cytb partial sequence;
                     mitochondrial]Definition Line for Seq20"
                     /codon_start=3
                     /transl_table=5
                     /product="cytochrome b"
                     /translation="TNLLSAIPYLGTMLVNWIWGGFAVDNATLTRFYTFHFLLPFILM
                     MMTMIHLLFLHQTGSNNPLGINSNLDKIPFHPFFTYKDILGFMILLFFLIMLTLINPY
                     LLGDPDNFIPANPLVTPIHIQPEWYFLFAYAILRSIPNKLGGVIALIMSILILIILPL
                     TFNKKMQGIQFYPINQIMFWMMIIIIILLTWIGARPVENPYIITGQLLTVFYFSYFIL
                     TPIISLYWDKLIFN"
BASE COUNT      237 a    116 c     61 g    286 t
ORIGIN      
        1 ttactaatct attatcagca atcccatatt tagggactat attagtaaat tgaatttgag
       61 ggggatttgc tgtagataat gcaaccctaa cacgatttta tacatttcac tttttactac
      121 cttttatttt aataataata acaataattc acttactctt tcttcaccaa acaggatcta
      181 ataatccatt agggattaat agaaacttag ataaaattcc atttcaccca tttttcacct
      241 ataaagatat tttaggattt ataattttac tatttttttt aattatactc accttaatta
      301 atccatactt attgggagac cctgataact ttattccagc taatccactt gttaccccaa
      361 ttcatattca acctgaatga tattttttat tcgcatatgc aattttacga tcaattccca
      421 acaaattagg aggagttatt gcactaatta tatctatttt aattttaatt atcctccctc
      481 tcacttttaa taaaaaaata caaggaattc aattttatcc tattaatcaa attatatttt
      541 gaataataat tattattatt attcttttaa cttgaattgg agctcgacct gttgaaaatc
      601 cttatattat tacaggtcaa ctattaacag tattttactt ttcctatttt attttaaccc
      661 caattatcag attatactga gataaattaa tttttaatta
//
LOCUS       Seq21                    700 bp    DNA     linear   INV 24-MAY-2017
DEFINITION  [Dendrolimus kikuchii haplotype 21 (LY9) Cytb partial sequence;
            mitochondrial]Definition Line for Seq21.
ACCESSION   Seq21
VERSION
KEYWORDS    .
SOURCE      mitochondrion Dendrolimus kikuchii
  ORGANISM  Dendrolimus kikuchii
            Eukaryota; Metazoa; Ecdysozoa; Arthropoda; Hexapoda; Insecta;
            Pterygota; Neoptera; Holometabola; Lepidoptera; Glossata; Ditrysia;
            Bombycoidea; Lasiocampidae; Dendrolimus.
REFERENCE   1  (bases 1 to 700)
  AUTHORS   Men,Q.
  TITLE     Mitochondrial DNA Markers Reveal High Genetic Diversity and Strong
            Genetic Differentiation in Populations of Dendrolimus kikuchii
            Matsumura (Lepidoptera: Lasiocampidae)
  JOURNAL   Unpublished
REFERENCE   2  (bases 1 to 700)
  AUTHORS   Men,Q.
  TITLE     Direct Submission
  JOURNAL   Submitted (24-MAY-2017) School of life sciences, Anqing Normal
            University, Jixian North Road, Anqing, Anhui 246011, China
COMMENT     Bankit Comment: TOTAL # OF SEQS:23.
            Bankit Comment: TOTAL # OF SETS:23.
            
            ##Assembly-Data-START##
            Sequencing Technology :: Sanger dideoxy sequencing
            ##Assembly-Data-END##
FEATURES             Location/Qualifiers
     source          1..700
                     /organism="Dendrolimus kikuchii"
                     /organelle="mitochondrion"
                     /mol_type="genomic DNA"
                     /host="pine tree"
                     /db_xref="taxon:765133"
                     /tissue_type="Muscle"
                     /country="China"
                     /identified_by="Qiulei Men"
     CDS             <1..>700
                     /note="Partial sequence; Protein defline: [Dendrolimus
                     kikuchii haplotype 21 (LY9) Cytb partial sequence;
                     mitochondrial]Definition Line for Seq21"
                     /codon_start=3
                     /transl_table=5
                     /product="cytochrome b"
                     /translation="TNLLSAIPYLGTMLVNWIWGGFAVDNATLTRFYTFHFLLPFILM
                     MMTMIHLLFLHQTGSNNPLGINSNLDKIPFHPFFTYKDILGFMILLFFLIMLTLINPY
                     LLGDPDNFIPANPLVTPIHIQPEWYFLFAYAILRSIPNKLGGVIALIMSILILIILPL
                     TFNKKMQGIQFYPINQIMFWMMIIIIILLTWIGARPVENPYIITGQLLTVFYFSYFIL
                     TPIISLYWDKLIFN"
BASE COUNT      237 a    116 c     61 g    286 t
ORIGIN      
        1 ttactaatct attatcagca atcccatatt tagggactat attagtaaat tgaatttgag
       61 gggggtttgc tgtagataat gcaaccctaa cacgatttta tacatttcac tttttactac
      121 cttttatttt aataataata acaataattc acttactctt tcttcaccaa acaggatcta
      181 ataatccatt aggaattaat agaaacttag ataaaattcc atttcaccca tttttcacct
      241 ataaagatat tttaggattt ataattttac tatttttttt aattatactc accttaatta
      301 atccatactt attgggagac cctgataact ttattccagc taatccactt gttaccccaa
      361 ttcatattca acctgaatga tattttttat tcgcatatgc aattttacga tcaattccca
      421 acaaattagg aggagttatt gcactaatta tatctatttt aattttaatt atcctccctc
      481 tcacttttaa taaaaaaata caaggaattc aattttatcc tattaatcaa attatatttt
      541 gaataataat tattattatt attcttttaa cttgaattgg agctcgacct gttgaaaatc
      601 cttatattat tacaggtcaa ctattaacag tattttactt ttcctatttt attttaaccc
      661 caattatcag attatactga gataaattaa tttttaatta
//
LOCUS       Seq22                    700 bp    DNA     linear   INV 24-MAY-2017
DEFINITION  [Dendrolimus kikuchii haplotype 22 (LY10) Cytb partial sequence;
            mitochondrial]Definition Line for Seq22.
ACCESSION   Seq22
VERSION
KEYWORDS    .
SOURCE      mitochondrion Dendrolimus kikuchii
  ORGANISM  Dendrolimus kikuchii
            Eukaryota; Metazoa; Ecdysozoa; Arthropoda; Hexapoda; Insecta;
            Pterygota; Neoptera; Holometabola; Lepidoptera; Glossata; Ditrysia;
            Bombycoidea; Lasiocampidae; Dendrolimus.
REFERENCE   1  (bases 1 to 700)
  AUTHORS   Men,Q.
  TITLE     Mitochondrial DNA Markers Reveal High Genetic Diversity and Strong
            Genetic Differentiation in Populations of Dendrolimus kikuchii
            Matsumura (Lepidoptera: Lasiocampidae)
  JOURNAL   Unpublished
REFERENCE   2  (bases 1 to 700)
  AUTHORS   Men,Q.
  TITLE     Direct Submission
  JOURNAL   Submitted (24-MAY-2017) School of life sciences, Anqing Normal
            University, Jixian North Road, Anqing, Anhui 246011, China
COMMENT     Bankit Comment: TOTAL # OF SEQS:23.
            Bankit Comment: TOTAL # OF SETS:23.
            
            ##Assembly-Data-START##
            Sequencing Technology :: Sanger dideoxy sequencing
            ##Assembly-Data-END##
FEATURES             Location/Qualifiers
     source          1..700
                     /organism="Dendrolimus kikuchii"
                     /organelle="mitochondrion"
                     /mol_type="genomic DNA"
                     /host="pine tree"
                     /db_xref="taxon:765133"
                     /tissue_type="Muscle"
                     /country="China"
                     /identified_by="Qiulei Men"
     CDS             <1..>700
                     /note="Partial sequence; Protein defline: [Dendrolimus
                     kikuchii haplotype 22 (LY10) Cytb partial sequence;
                     mitochondrial]Definition Line for Seq22"
                     /codon_start=3
                     /transl_table=5
                     /product="cytochrome b"
                     /translation="TNLLSAIPYLGTMLVNWIWGGFAVDNATLTRFYTFHFLLPFILM
                     MMTMIHLLFLHQTGSNNPLGINSNLDKIPFHPFFTYKDILGFMILLFFLIMLTLINPY
                     LLGDPDNFIPANPLVTPIHIQPEWYFLFAYAILRSIPNKLGGVIALIMSILILIILPL
                     TFNKKMQGIQFYPINQIMFWMMIIIIILLTWIGARPVENPYIITGQLLTVFYFSYFIL
                     TPIISLYWDKLIFN"
BASE COUNT      237 a    118 c     61 g    284 t
ORIGIN      
        1 ttactaatct attatcagca atcccatatt tagggactat attagtaaat tgaatttgag
       61 gggggtttgc tgtagataat gcaaccctaa cacgatttta tacatttcac tttttactac
      121 cttttatttt aataataata acaataattc acttactctt tcttcaccaa acaggatcta
      181 ataatccatt aggaattaat agaaacttag ataaaattcc atttcaccca tttttcacct
      241 ataaagatat tttaggattt ataattttac tatttttttt aattatactc accttaatta
      301 atccatactt attgggagac cctgataact ttattccagc taacccactt gttaccccaa
      361 ttcatattca acctgaatga tattttttat tcgcatatgc aattttacga tcaattccca
      421 acaaattagg aggagttatt gcactaatta tatctatttt aattttaatt atcctccctc
      481 tcacttttaa taaaaaaata caaggaattc aattttatcc tattaatcaa attatatttt
      541 gaataataat tattattatt attcttttaa cttgaattgg agctcgacct gttgaaaatc
      601 cctatattat tacaggtcaa ctattaacag tattttactt ttcctatttt attttaaccc
      661 caattatcag attatactga gataaattaa tttttaatta
//
LOCUS       Seq23                    700 bp    DNA     linear   INV 24-MAY-2017
DEFINITION  [Dendrolimus kikuchii haplotype 23 (LY15) Cytb partial sequence;
            mitochondrial]Definition Line for Seq23.
ACCESSION   Seq23
VERSION
KEYWORDS    .
SOURCE      mitochondrion Dendrolimus kikuchii
  ORGANISM  Dendrolimus kikuchii
            Eukaryota; Metazoa; Ecdysozoa; Arthropoda; Hexapoda; Insecta;
            Pterygota; Neoptera; Holometabola; Lepidoptera; Glossata; Ditrysia;
            Bombycoidea; Lasiocampidae; Dendrolimus.
REFERENCE   1  (bases 1 to 700)
  AUTHORS   Men,Q.
  TITLE     Mitochondrial DNA Markers Reveal High Genetic Diversity and Strong
            Genetic Differentiation in Populations of Dendrolimus kikuchii
            Matsumura (Lepidoptera: Lasiocampidae)
  JOURNAL   Unpublished
REFERENCE   2  (bases 1 to 700)
  AUTHORS   Men,Q.
  TITLE     Direct Submission
  JOURNAL   Submitted (24-MAY-2017) School of life sciences, Anqing Normal
            University, Jixian North Road, Anqing, Anhui 246011, China
COMMENT     Bankit Comment: TOTAL # OF SEQS:23.
            Bankit Comment: TOTAL # OF SETS:23.
            
            ##Assembly-Data-START##
            Sequencing Technology :: Sanger dideoxy sequencing
            ##Assembly-Data-END##
FEATURES             Location/Qualifiers
     source          1..700
                     /organism="Dendrolimus kikuchii"
                     /organelle="mitochondrion"
                     /mol_type="genomic DNA"
                     /host="pine tree"
                     /db_xref="taxon:765133"
                     /tissue_type="Muscle"
                     /country="China"
                     /identified_by="Qiulei Men"
     CDS             <1..>700
                     /note="Partial sequence; Protein defline: [Dendrolimus
                     kikuchii haplotype 23 (LY15) Cytb partial sequence;
                     mitochondrial]Definition Line for Seq23"
                     /codon_start=3
                     /transl_table=5
                     /product="cytochrome b"
                     /translation="TNLLSAIPYLGTMLVNWIWGGFAVDNATLTRFYTFHFLLPFILM
                     MMTMIHLLFLHQTGSNNPLGINSNLDKIPFHPFFTYKDILGFMILLFFLIMLTLINPY
                     LLGDPDNFIPANPLVTPIHIQPEWYFLFAYAILRSIPNKLGGVIALIMSILILIILPL
                     TFNKKMQGIQFYPINQIMFWMMIIIIILLTWIGARPVENPYIITGQLLTVFYFSYFIL
                     TPIISLYWDKLIFN"
BASE COUNT      238 a    116 c     60 g    286 t
ORIGIN      
        1 ttactaatct attatcagca atcccatatt tagggactat attagtaaat tgaatttgag
       61 ggggatttgc tgtagataat gcaaccctaa cacgatttta tacatttcac tttttactac
      121 cttttatttt aataataata acaataattc acttactctt tcttcaccaa acaggatcta
      181 ataatccatt aggaattaat agaaacttag ataaaattcc atttcaccca tttttcacct
      241 ataaagatat tttaggattt ataattttac tatttttttt aattatactc accttaatta
      301 atccatactt attgggagac cctgataact ttattccagc taatccactt gttaccccaa
      361 ttcatattca acctgaatga tattttttat tcgcatatgc aattttacga tcaattccca
      421 acaaattagg aggagttatt gcactaatta tatctatttt aattttaatt atcctccctc
      481 tcacttttaa taaaaaaata caaggaattc aattttatcc tattaatcaa attatatttt
      541 gaataataat tattattatt attcttttaa cttgaattgg agctcgacct gttgaaaatc
      601 cttatattat tacaggtcaa ctattaacag tattttactt ttcctatttt attttaaccc
      661 caattatcag attatactga gataaattaa tttttaatta
//
